# Supplementary material for: Mucosal and Systemic Immune Responses to Salmon Gill Poxvirus Infection in Atlantic Salmon Are Modulated Upon Hydrocortisone Injection
Source: Front Immunol. 2021 Jun 9;12:689302. doi: 10.3389/fimmu.2021.689302 (PMC8221106; doi:10.3389/fimmu.2021.689302)
Supplement: Supplementary file 6 [file Table_1.xlsx]

## Sheet: Primers - Atlantic Salmon  
Genome	Gene	Function	Primer sequences
Atlantic salmon	EF1α	elongation factor	FP: 5’- TGCCCCTCCAGGATGTCTAC -3’
			RP: 5’- TCACCAGGCATAGCCGATTC -3’
Atlantic salmon	Mx1	Interferon-induced protein	FP: 5’- GGTGATAGGGGACCAGAGT -3’
			RP: 5’- CTCCTCACGGTCTTGGTAGC -3’
Atlantic salmon	ISG15	Interferon-induced protein	FP: 5’- ATATCTACTGAACATATATCTATCATGGAACTC -3’
			RP: 5’- CCTCTGCTTTGTTGTGGCCACTT -3’
Atlantic salmon	CD8α	T-cell surface glycoprotein	FP: 5’- GTCTACAGCTGTGCATCAATCAA -3’
			RP: 5’- GGCTGTGGTCATTGGTGTAGT -3’
Atlantic salmon	CD4	T-cell surface glycoprotein	FP: 5’- GCCCCTGAAGTCCAACGAC -3’
			RP: 5’- AGGCTTCTCTCACTGCGTCC -3’
Atlantic salmon	GranA	Protease	FP: 5’- TAAAGGTCGCATCCCTCATC -3’
			RP: 5’- TCCAGACACTGAGCAGTTGG -3’
Atlantic salmon	IFNγ	type II interferon	FP: 5’- AAGGGCTGTGATGTGTTTCTG -3’
			RP: 5’- TGTACTGAGCGGCATTACTCC -3’

## Sheet: Primers - SGPV 
Genome	Gene	Predicted expression phase	Function	Amplicon length (bp)	Primer sequences
SGPV	B22R-1	Early	Membrane protein	225	FP: 5’- ATGCGCACATGTCAGGGTTA -3’
					RP: 5’- AGGGTTACTGGGATCCACGA -3’
SGPV	B22R-2	Early	Membrane protein	245	FP: 5’- CGCCACCAGAAACTCCGTAT -3’
					RP: 5’ CAAGATGTGCCAGTGGTGGA -3’
SGPV	B22R-3	Early	Membrane protein	116	FP: 5’-CAAGATCTGGCACGGATGGT-3’
					RP: 5’-CTGACCCGAAAGAGCTTGGT- 3’
SGPV	D12L	Early	mRNA capping enzyme	134	P: 5’- CATAGCGGTCTGTCACGGAAT -3’
					RP: 5’- CTGTGACAAGAGTGTCCCACA -3’
SGPV	A1L	Intermediate	Late transcription factor	200	FP: 5’- CGTTTTGTTCTCCGGCATGT -3’
					RP: 5’- CAGGACCCTGACCATTCCAT -3’
SGPV	A2L	Intermediate	Late transcription factor	206	FP: 5’-TTCCACGTTTGTTCCTCCTCA-3’
					RP: 5’-TCCCGACGTAACATGACGAA-3’
SGPV	A7L	Late	VETF, large subunit	192	FP: 5’- ACAGGTATTCGAGGACGGGA -3’
					RP: 5’- ACATCGGTCCCGAGAGGTAA -3’
SGPV	A28L	Late	Membrane protein	210	FP: 5’- CAGGCATGGTTGATGTGGTC -3’
					RP: 5’- TGACACTGCCCCGTGATTAT -3’
SGPV	F9L	Late	Myristylated IMV envelope protein	168	FP: 5’- ACCACTGAACTGGTCGATTCC -3’
					RP: 5’- AGGTTGTCCGGTCTTGTTGA -3’
SGPV	G1L	Late	Metalloprotease	186	FP: 5’- GTGCAAGGCCCGTAAACATC -3’
					RP: 5’- GGGTAAACAGGGTCTGCCAT -3’

## Sheet: RNAscope probes
Probe	Channel	Accession	Target Region (bp)
D13L	C1	KT159937	97744-98794
B22R	C1	KT159937	925-1980
GzmA	C2	NM_001141037.1.	3-1088
