# Supplementary material for: Mucosal and Systemic Immune Responses to Salmon Gill Poxvirus Infection in Atlantic Salmon Are Modulated Upon Hydrocortisone Injection
Source: Front Immunol. 2021 Jun 9;12:689302. doi: 10.3389/fimmu.2021.689302 (PMC8221106; doi:10.3389/fimmu.2021.689302)
Supplement: Supplementary file 7 [file Table_2.xlsx]

## Sheet: B22R-1 (cDNA)
Target	Fluor	Sample	Group	DPE	Biological Set Name	Cq	Cq Mean	StDev
B22R-1	SYBR	53	E.S	1	Gill	33.69
B22R-1	SYBR	53	E.S	1	Gill	33.12	33.405	0.403051
B22R-1	SYBR	54	E.S	1	Gill	30.92
B22R-1	SYBR	54	E.S	1	Gill	31.32	31.12	0.282843
B22R-1	SYBR	55	E.S	1	Gill	30.45
B22R-1	SYBR	55	E.S	1	Gill	30.25	30.35	0.141421
B22R-1	SYBR	56	E.S	1	Gill	34.99
B22R-1	SYBR	56	E.S	1	Gill	34.24	34.615	0.53033
B22R-1	SYBR	57	E.S	1	Gill	40
B22R-1	SYBR	57	E.S	1	Gill	40	40	0
B22R-1	SYBR	58	E.H	1	Gill	30.76
B22R-1	SYBR	58	E.H	1	Gill	31.29	31.025	0.374767
B22R-1	SYBR	59	E.H	1	Gill	31.28
B22R-1	SYBR	59	E.H	1	Gill	31.2	31.24	0.0565685
B22R-1	SYBR	60	E.H	1	Gill	39.55
B22R-1	SYBR	60	E.H	1	Gill	40	39.775	0.318198
B22R-1	SYBR	61	E.H	1	Gill	32.45
B22R-1	SYBR	61	E.H	1	Gill	32.64	32.545	0.13435
B22R-1	SYBR	62	E.H	1	Gill	31.26
B22R-1	SYBR	62	E.H	1	Gill	32.17	31.715	0.643467
B22R-1	SYBR	73	E.S	3	Gill	29.97
B22R-1	SYBR	73	E.S	3	Gill	30.61	30.29	0.452548
B22R-1	SYBR	74	E.S	3	Gill	30.38
B22R-1	SYBR	74	E.S	3	Gill	30.56	30.47	0.127279
B22R-1	SYBR	75	E.S	3	Gill	30.02
B22R-1	SYBR	75	E.S	3	Gill	30.24	30.13	0.155563
B22R-1	SYBR	76	E.S	3	Gill	29.93
B22R-1	SYBR	76	E.S	3	Gill	29.68	29.805	0.176777
B22R-1	SYBR	77	E.S	3	Gill	28.57
B22R-1	SYBR	77	E.S	3	Gill	28.54	28.555	0.0212132
B22R-1	SYBR	78	E.H	3	Gill	31.44
B22R-1	SYBR	78	E.H	3	Gill	31.08	31.26	0.254558
B22R-1	SYBR	79	E.H	3	Gill	30.6
B22R-1	SYBR	79	E.H	3	Gill	30.69	30.645	0.0636396
B22R-1	SYBR	80	E.H	3	Gill	31.89
B22R-1	SYBR	80	E.H	3	Gill	31.31	31.6	0.410122
B22R-1	SYBR	81	E.H	3	Gill	32.61
B22R-1	SYBR	81	E.H	3	Gill	31.59	32.1	0.721249
B22R-1	SYBR	82	E.H	3	Gill	32.07
B22R-1	SYBR	82	E.H	3	Gill	32.18	32.125	0.0777817
B22R-1	SYBR	93	E.S	7	Gill	26.53
B22R-1	SYBR	93	E.S	7	Gill	26.6	26.565	0.0494975
B22R-1	SYBR	94	E.S	7	Gill	32.75
B22R-1	SYBR	94	E.S	7	Gill	32.91	32.83	0.113137
B22R-1	SYBR	95	E.S	7	Gill	28.93
B22R-1	SYBR	95	E.S	7	Gill	28.65	28.79	0.19799
B22R-1	SYBR	96	E.S	7	Gill	26.44
B22R-1	SYBR	96	E.S	7	Gill	25.88	26.16	0.39598
B22R-1	SYBR	97	E.S	7	Gill	29.46
B22R-1	SYBR	97	E.S	7	Gill	29.57	29.515	0.0777817
B22R-1	SYBR	98	E.H	7	Gill	27.12
B22R-1	SYBR	98	E.H	7	Gill	26.66	26.89	0.325269
B22R-1	SYBR	99	E.H	7	Gill	25.7
B22R-1	SYBR	99	E.H	7	Gill	25.59	25.645	0.0777817
B22R-1	SYBR	100	E.H	7	Gill	25.89
B22R-1	SYBR	100	E.H	7	Gill	25.8	25.845	0.0636396
B22R-1	SYBR	101	E.H	7	Gill	27.03
B22R-1	SYBR	101	E.H	7	Gill	27.05	27.04	0.0141421
B22R-1	SYBR	102	E.H	7	Gill	27.04
B22R-1	SYBR	102	E.H	7	Gill	27.17	27.105	0.0919239
B22R-1	SYBR	114	E.S	10	Gill	27.13
B22R-1	SYBR	114	E.S	10	Gill	26.73	26.93	0.282843
B22R-1	SYBR	115	E.S	10	Gill	32.22
B22R-1	SYBR	115	E.S	10	Gill	32.62	32.42	0.282843
B22R-1	SYBR	116	E.S	10	Gill	25.73
B22R-1	SYBR	116	E.S	10	Gill	26.2	25.965	0.33234
B22R-1	SYBR	117	E.S	10	Gill	28.29
B22R-1	SYBR	117	E.S	10	Gill	28.27	28.28	0.0141421
B22R-1	SYBR	118	E.S	10	Gill	28.4
B22R-1	SYBR	118	E.S	10	Gill	28.6	28.5	0.141421
B22R-1	SYBR	119	E.H	10	Gill	22.35
B22R-1	SYBR	119	E.H	10	Gill	22.41	22.38	0.0424264
B22R-1	SYBR	120	E.H	10	Gill	21.94
B22R-1	SYBR	120	E.H	10	Gill	21.94	21.94	0
B22R-1	SYBR	121	E.H	10	Gill	22.05
B22R-1	SYBR	121	E.H	10	Gill	21.77	21.91	0.19799
B22R-1	SYBR	122	E.H	10	Gill	24.07
B22R-1	SYBR	122	E.H	10	Gill	24.06	24.065	0.00707107
B22R-1	SYBR	123	E.H	10	Gill	21.99
B22R-1	SYBR	123	E.H	10	Gill	22.12	22.055	0.0919239
B22R-1	SYBR	134	E.S	14	Gill	24.76
B22R-1	SYBR	134	E.S	14	Gill	24.41	24.585	0.247487
B22R-1	SYBR	135	E.S	14	Gill	23.45
B22R-1	SYBR	135	E.S	14	Gill	23.4	23.425	0.0353553
B22R-1	SYBR	136	E.S	14	Gill	26.89
B22R-1	SYBR	136	E.S	14	Gill	26.81	26.85	0.0565685
B22R-1	SYBR	137	E.S	14	Gill	40
B22R-1	SYBR	137	E.S	14	Gill	35.68	37.84	3.0547	Ct parallel variability
B22R-1	SYBR	138	E.S	14	Gill	27.26
B22R-1	SYBR	138	E.S	14	Gill	27.15	27.205	0.0777817
B22R-1	SYBR	139	E.H	14	Gill	20.17
B22R-1	SYBR	139	E.H	14	Gill	20.17	20.17	0
B22R-1	SYBR	140	E.H	14	Gill	21.23
B22R-1	SYBR	140	E.H	14	Gill	20.78	21.005	0.318198
B22R-1	SYBR	141	E.H	14	Gill	20.04
B22R-1	SYBR	141	E.H	14	Gill	19.93	19.985	0.0777817
B22R-1	SYBR	142	E.H	14	Gill	20.15
B22R-1	SYBR	142	E.H	14	Gill	20.09	20.12	0.0424264
B22R-1	SYBR	143	E.H	14	Gill	21.41
B22R-1	SYBR	143	E.H	14	Gill	21.37	21.39	0.0282843
B22R-1	SYBR	154	E.S	15	Gill	25.07
B22R-1	SYBR	154	E.S	15	Gill	25.26	25.165	0.13435
B22R-1	SYBR	155	E.S	15	Gill	23.4
B22R-1	SYBR	155	E.S	15	Gill	23.27	23.335	0.0919239
B22R-1	SYBR	156	E.S	15	Gill	27.29
B22R-1	SYBR	156	E.S	15	Gill	27.38	27.335	0.0636396
B22R-1	SYBR	157	E.S	15	Gill	26.43
B22R-1	SYBR	157	E.S	15	Gill	26.39	26.41	0.0282843
B22R-1	SYBR	158	E.S	15	Gill	27.93
B22R-1	SYBR	158	E.S	15	Gill	27.82	27.875	0.0777817
B22R-1	SYBR	189	E.S	21	Gill	28.82
B22R-1	SYBR	189	E.S	21	Gill	29.16	28.99	0.240416
B22R-1	SYBR	190	E.S	21	Gill	24.09
B22R-1	SYBR	190	E.S	21	Gill	24.17	24.13	0.0565685
B22R-1	SYBR	191	E.S	21	Gill	23.82
B22R-1	SYBR	191	E.S	21	Gill	23.85	23.835	0.0212132
B22R-1	SYBR	192	E.S	21	Gill	24.28
B22R-1	SYBR	192	E.S	21	Gill	24.29	24.285	0.00707107
B22R-1	SYBR	193	E.S	21	Gill	28.32
B22R-1	SYBR	193	E.S	21	Gill	28.52	28.42	0.141421
B22R-1	SYBR	204	E.S	28	Gill	24.29
B22R-1	SYBR	204	E.S	28	Gill	24.11	24.2	0.127279
B22R-1	SYBR	205	E.S	28	Gill	21.7
B22R-1	SYBR	205	E.S	28	Gill	21.8	21.75	0.0707107
B22R-1	SYBR	206	E.S	28	Gill	23.79
B22R-1	SYBR	206	E.S	28	Gill	23.55	23.67	0.169706
B22R-1	SYBR	207	E.S	28	Gill	26.26
B22R-1	SYBR	207	E.S	28	Gill	26.06	26.16	0.141421
B22R-1	SYBR	208	E.S	28	Gill	26.45
B22R-1	SYBR	208	E.S	28	Gill	26.74	26.595	0.205061
B22R-1	SYBR	195	C.S	28	Gill	N/A
B22R-1	SYBR	NTC			Gill	N/A
B22R-1	SYBR	NRT			Gill	N/A

## Sheet: B22R-2 (cDNA)
Target	Fluor	Sample	Group	DPE	Biological Set Name	Cq	Cq Mean	StDev
B22R-2	SYBR	53	E.S	1	Gill	34.85
B22R-2	SYBR	53	E.S	1	Gill	34.26	34.555	0.417193
B22R-2	SYBR	54	E.S	1	Gill	31.03
B22R-2	SYBR	54	E.S	1	Gill	31.7	31.365	0.473762
B22R-2	SYBR	55	E.S	1	Gill	30.5
B22R-2	SYBR	55	E.S	1	Gill	30.37	30.435	0.0919239
B22R-2	SYBR	56	E.S	1	Gill	36
B22R-2	SYBR	56	E.S	1	Gill	34.2	35.1	1.27279	Ct parallel variability
B22R-2	SYBR	57	E.S	1	Gill	36.55
B22R-2	SYBR	57	E.S	1	Gill	40	38.275	2.43952	Ct parallel variability
B22R-2	SYBR	58	E.H	1	Gill	30.94
B22R-2	SYBR	58	E.H	1	Gill	31.7	31.32	0.537401
B22R-2	SYBR	59	E.H	1	Gill	31.84
B22R-2	SYBR	59	E.H	1	Gill	31.47	31.655	0.26163
B22R-2	SYBR	60	E.H	1	Gill	40
B22R-2	SYBR	60	E.H	1	Gill	40	40	0
B22R-2	SYBR	61	E.H	1	Gill	32.99
B22R-2	SYBR	61	E.H	1	Gill	33.02	33.005	0.0212132
B22R-2	SYBR	62	E.H	1	Gill	32.35
B22R-2	SYBR	62	E.H	1	Gill	32.16	32.255	0.13435
B22R-2	SYBR	73	E.S	3	Gill	30.86
B22R-2	SYBR	73	E.S	3	Gill	32.19	31.525	0.940452
B22R-2	SYBR	74	E.S	3	Gill	31.38
B22R-2	SYBR	74	E.S	3	Gill	31.95	31.665	0.403051
B22R-2	SYBR	75	E.S	3	Gill	31.31
B22R-2	SYBR	75	E.S	3	Gill	31.34	31.325	0.0212132
B22R-2	SYBR	76	E.S	3	Gill	31.45
B22R-2	SYBR	76	E.S	3	Gill	31.03	31.24	0.296985
B22R-2	SYBR	77	E.S	3	Gill	29.57
B22R-2	SYBR	77	E.S	3	Gill	29.29	29.43	0.19799
B22R-2	SYBR	78	E.H	3	Gill	32.11
B22R-2	SYBR	78	E.H	3	Gill	31.64	31.875	0.33234
B22R-2	SYBR	79	E.H	3	Gill	30.94
B22R-2	SYBR	79	E.H	3	Gill	31.34	31.14	0.282843
B22R-2	SYBR	80	E.H	3	Gill	33.67
B22R-2	SYBR	80	E.H	3	Gill	33.9	33.785	0.162635
B22R-2	SYBR	81	E.H	3	Gill	32.82
B22R-2	SYBR	81	E.H	3	Gill	32.07	32.445	0.53033
B22R-2	SYBR	82	E.H	3	Gill	33.13
B22R-2	SYBR	82	E.H	3	Gill	34.04	33.585	0.643467
B22R-2	SYBR	93	E.S	7	Gill	26.88
B22R-2	SYBR	93	E.S	7	Gill	26.93	26.905	0.0353553
B22R-2	SYBR	94	E.S	7	Gill	33.16
B22R-2	SYBR	94	E.S	7	Gill	33.32	33.24	0.113137
B22R-2	SYBR	95	E.S	7	Gill	29.22
B22R-2	SYBR	95	E.S	7	Gill	29.25	29.235	0.0212132
B22R-2	SYBR	96	E.S	7	Gill	27.09
B22R-2	SYBR	96	E.S	7	Gill	26.64	26.865	0.318198
B22R-2	SYBR	97	E.S	7	Gill	29.81
B22R-2	SYBR	97	E.S	7	Gill	29.94	29.875	0.0919239
B22R-2	SYBR	98	E.H	7	Gill	27.67
B22R-2	SYBR	98	E.H	7	Gill	27.59	27.63	0.0565685
B22R-2	SYBR	99	E.H	7	Gill	27.08
B22R-2	SYBR	99	E.H	7	Gill	26.79	26.935	0.205061
B22R-2	SYBR	100	E.H	7	Gill	26.78
B22R-2	SYBR	100	E.H	7	Gill	26.77	26.775	0.00707107
B22R-2	SYBR	101	E.H	7	Gill	27.83
B22R-2	SYBR	101	E.H	7	Gill	28.15	27.99	0.226274
B22R-2	SYBR	102	E.H	7	Gill	28.08
B22R-2	SYBR	102	E.H	7	Gill	27.99	28.035	0.0636396
B22R-2	SYBR	114	E.S	10	Gill	27.15
B22R-2	SYBR	114	E.S	10	Gill	27.48	27.315	0.233345
B22R-2	SYBR	115	E.S	10	Gill	34.01
B22R-2	SYBR	115	E.S	10	Gill	33.77	33.89	0.169706
B22R-2	SYBR	116	E.S	10	Gill	26.29
B22R-2	SYBR	116	E.S	10	Gill	26.27	26.28	0.0141421
B22R-2	SYBR	117	E.S	10	Gill	28.76
B22R-2	SYBR	117	E.S	10	Gill	28.5	28.63	0.183848
B22R-2	SYBR	118	E.S	10	Gill	30.09
B22R-2	SYBR	118	E.S	10	Gill	30.11	30.1	0.0141421
B22R-2	SYBR	119	E.H	10	Gill	23.26
B22R-2	SYBR	119	E.H	10	Gill	23.18	23.22	0.0565685
B22R-2	SYBR	120	E.H	10	Gill	22.45
B22R-2	SYBR	120	E.H	10	Gill	22.61	22.53	0.113137
B22R-2	SYBR	121	E.H	10	Gill	22.34
B22R-2	SYBR	121	E.H	10	Gill	22.68	22.51	0.240416
B22R-2	SYBR	122	E.H	10	Gill	24.67
B22R-2	SYBR	122	E.H	10	Gill	24.98	24.825	0.219203
B22R-2	SYBR	123	E.H	10	Gill	22.97
B22R-2	SYBR	123	E.H	10	Gill	23.19	23.08	0.155563
B22R-2	SYBR	134	E.S	14	Gill	25.18
B22R-2	SYBR	134	E.S	14	Gill	24.83	25.005	0.247487
B22R-2	SYBR	135	E.S	14	Gill	24.06
B22R-2	SYBR	135	E.S	14	Gill	24.22	24.14	0.113137
B22R-2	SYBR	136	E.S	14	Gill	27.15
B22R-2	SYBR	136	E.S	14	Gill	27.14	27.145	0.00707107
B22R-2	SYBR	137	E.S	14	Gill	35.7
B22R-2	SYBR	137	E.S	14	Gill	40	37.85	3.04056	Ct parallel variability
B22R-2	SYBR	138	E.S	14	Gill	29.01
B22R-2	SYBR	138	E.S	14	Gill	28.92	28.965	0.0636396
B22R-2	SYBR	139	E.H	14	Gill	21.09
B22R-2	SYBR	139	E.H	14	Gill	21.06	21.075	0.0212132
B22R-2	SYBR	140	E.H	14	Gill	21.42
B22R-2	SYBR	140	E.H	14	Gill	21.98	21.7	0.39598
B22R-2	SYBR	141	E.H	14	Gill	20.99
B22R-2	SYBR	141	E.H	14	Gill	20.79	20.89	0.141421
B22R-2	SYBR	142	E.H	14	Gill	21.1
B22R-2	SYBR	142	E.H	14	Gill	21.15	21.125	0.0353553
B22R-2	SYBR	143	E.H	14	Gill	22.22
B22R-2	SYBR	143	E.H	14	Gill	22.22	22.22	0
B22R-2	SYBR	154	E.S	15	Gill	25.27
B22R-2	SYBR	154	E.S	15	Gill	25.47	25.37	0.141421
B22R-2	SYBR	155	E.S	15	Gill	23.62
B22R-2	SYBR	155	E.S	15	Gill	23.57	23.595	0.0353553
B22R-2	SYBR	156	E.S	15	Gill	27.71
B22R-2	SYBR	156	E.S	15	Gill	27.57	27.64	0.0989949
B22R-2	SYBR	157	E.S	15	Gill	26.54
B22R-2	SYBR	157	E.S	15	Gill	26.83	26.685	0.205061
B22R-2	SYBR	158	E.S	15	Gill	27.77
B22R-2	SYBR	158	E.S	15	Gill	28.02	27.895	0.176777
B22R-2	SYBR	189	E.S	21	Gill	29.09
B22R-2	SYBR	189	E.S	21	Gill	29.92	29.505	0.586899
B22R-2	SYBR	190	E.S	21	Gill	24.79
B22R-2	SYBR	190	E.S	21	Gill	24.54	24.665	0.176777
B22R-2	SYBR	191	E.S	21	Gill	24.46
B22R-2	SYBR	191	E.S	21	Gill	24.42	24.44	0.0282843
B22R-2	SYBR	192	E.S	21	Gill	24.73
B22R-2	SYBR	192	E.S	21	Gill	24.75	24.74	0.0141421
B22R-2	SYBR	193	E.S	21	Gill	29.18
B22R-2	SYBR	193	E.S	21	Gill	29.05	29.115	0.0919239
B22R-2	SYBR	204	E.S	28	Gill	24.33
B22R-2	SYBR	204	E.S	28	Gill	24.43	24.38	0.0707107
B22R-2	SYBR	205	E.S	28	Gill	22.15
B22R-2	SYBR	205	E.S	28	Gill	22.19	22.17	0.0282843
B22R-2	SYBR	206	E.S	28	Gill	23.79
B22R-2	SYBR	206	E.S	28	Gill	24.05	23.92	0.183848
B22R-2	SYBR	207	E.S	28	Gill	26.85
B22R-2	SYBR	207	E.S	28	Gill	27.09	26.97	0.169706
B22R-2	SYBR	208	E.S	28	Gill	27.31
B22R-2	SYBR	208	E.S	28	Gill	27.27	27.29	0.0282843
B22R-2	SYBR	195	C.S	28		N/A
B22R-2	SYBR	NTC				N/A
B22R-2	SYBR	NRT			Gill	N/A

## Sheet: B22R-3 (cDNA)
Target	Fluor	Sample	Group	DPE	Biological Set Name	Cq	Cq Mean	StDev
B22R-3	SYBR	53	E.S	1	Gill	34.31
B22R-3	SYBR	53	E.S	1	Gill	32.44	33.375	1.32229	Ct parallel variability
B22R-3	SYBR	54	E.S	1	Gill	30.79
B22R-3	SYBR	54	E.S	1	Gill	30.54	30.665	0.176777
B22R-3	SYBR	55	E.S	1	Gill	29.15
B22R-3	SYBR	55	E.S	1	Gill	28.72	28.935	0.304056
B22R-3	SYBR	56	E.S	1	Gill	31.33
B22R-3	SYBR	56	E.S	1	Gill	33	32.165	1.18087	Ct parallel variability
B22R-3	SYBR	57	E.S	1	Gill	40
B22R-3	SYBR	57	E.S	1	Gill	40	40	0
B22R-3	SYBR	58	E.H	1	Gill	29.54
B22R-3	SYBR	58	E.H	1	Gill	29.43	29.485	0.0777817
B22R-3	SYBR	59	E.H	1	Gill	29.67
B22R-3	SYBR	59	E.H	1	Gill	29.69	29.68	0.0141421
B22R-3	SYBR	60	E.H	1	Gill	40
B22R-3	SYBR	60	E.H	1	Gill	40	40	0
B22R-3	SYBR	61	E.H	1	Gill	31.01
B22R-3	SYBR	61	E.H	1	Gill	31.6	31.305	0.417193
B22R-3	SYBR	62	E.H	1	Gill	30.97
B22R-3	SYBR	62	E.H	1	Gill	30.68	30.825	0.205061
B22R-3	SYBR	73	E.S	3	Gill	30.78
B22R-3	SYBR	73	E.S	3	Gill	30.23	30.505	0.388909
B22R-3	SYBR	74	E.S	3	Gill	30.76
B22R-3	SYBR	74	E.S	3	Gill	30.46	30.61	0.212132
B22R-3	SYBR	75	E.S	3	Gill	30.17
B22R-3	SYBR	75	E.S	3	Gill	30.81	30.49	0.452548
B22R-3	SYBR	76	E.S	3	Gill	30.22
B22R-3	SYBR	76	E.S	3	Gill	30.56	30.39	0.240416
B22R-3	SYBR	77	E.S	3	Gill	28.26
B22R-3	SYBR	77	E.S	3	Gill	28.26	28.26	0
B22R-3	SYBR	78	E.H	3	Gill	31.28
B22R-3	SYBR	78	E.H	3	Gill	31.18	31.23	0.0707107
B22R-3	SYBR	79	E.H	3	Gill	31.48
B22R-3	SYBR	79	E.H	3	Gill	31.76	31.62	0.19799
B22R-3	SYBR	80	E.H	3	Gill	31.84
B22R-3	SYBR	80	E.H	3	Gill	32.14	31.99	0.212132
B22R-3	SYBR	81	E.H	3	Gill	31.29
B22R-3	SYBR	81	E.H	3	Gill	31.89	31.59	0.424264
B22R-3	SYBR	82	E.H	3	Gill	31.9
B22R-3	SYBR	82	E.H	3	Gill	32.13	32.015	0.162635
B22R-3	SYBR	93	E.S	7	Gill	25.71
B22R-3	SYBR	93	E.S	7	Gill	26.01	25.86	0.212132
B22R-3	SYBR	94	E.S	7	Gill	31.66
B22R-3	SYBR	94	E.S	7	Gill	32.71	32.185	0.742462
B22R-3	SYBR	95	E.S	7	Gill	27.98
B22R-3	SYBR	95	E.S	7	Gill	28.22	28.1	0.169706
B22R-3	SYBR	96	E.S	7	Gill	26.02
B22R-3	SYBR	96	E.S	7	Gill	26.33	26.175	0.219203
B22R-3	SYBR	97	E.S	7	Gill	28.76
B22R-3	SYBR	97	E.S	7	Gill	28.77	28.765	0.00707107
B22R-3	SYBR	98	E.H	7	Gill	25.96
B22R-3	SYBR	98	E.H	7	Gill	26.08	26.02	0.0848528
B22R-3	SYBR	99	E.H	7	Gill	25.19
B22R-3	SYBR	99	E.H	7	Gill	25.25	25.22	0.0424264
B22R-3	SYBR	100	E.H	7	Gill	24.9
B22R-3	SYBR	100	E.H	7	Gill	24.95	24.925	0.0353553
B22R-3	SYBR	101	E.H	7	Gill	26.25
B22R-3	SYBR	101	E.H	7	Gill	26.05	26.15	0.141421
B22R-3	SYBR	102	E.H	7	Gill	26.62
B22R-3	SYBR	102	E.H	7	Gill	26.62	26.62	0
B22R-3	SYBR	114	E.S	10	Gill	26.32
B22R-3	SYBR	114	E.S	10	Gill	26.43	26.375	0.0777817
B22R-3	SYBR	115	E.S	10	Gill	32.58
B22R-3	SYBR	115	E.S	10	Gill	32.6	32.59	0.0141421
B22R-3	SYBR	116	E.S	10	Gill	25.78
B22R-3	SYBR	116	E.S	10	Gill	26.02	25.9	0.169706
B22R-3	SYBR	117	E.S	10	Gill	27.8
B22R-3	SYBR	117	E.S	10	Gill	27.78	27.79	0.0141421
B22R-3	SYBR	118	E.S	10	Gill	25.83
B22R-3	SYBR	118	E.S	10	Gill	25.97	25.9	0.0989949
B22R-3	SYBR	119	E.H	10	Gill	22.17
B22R-3	SYBR	119	E.H	10	Gill	22.13	22.15	0.0282843
B22R-3	SYBR	120	E.H	10	Gill	21.48
B22R-3	SYBR	120	E.H	10	Gill	21.51	21.495	0.0212132
B22R-3	SYBR	121	E.H	10	Gill	21.44
B22R-3	SYBR	121	E.H	10	Gill	21.51	21.475	0.0494975
B22R-3	SYBR	122	E.H	10	Gill	23.73
B22R-3	SYBR	122	E.H	10	Gill	23.71	23.72	0.0141421
B22R-3	SYBR	123	E.H	10	Gill	21.48
B22R-3	SYBR	123	E.H	10	Gill	21.7	21.59	0.155563
B22R-3	SYBR	134	E.S	14	Gill	23.99
B22R-3	SYBR	134	E.S	14	Gill	24.13	24.06	0.0989949
B22R-3	SYBR	135	E.S	14	Gill	23.41
B22R-3	SYBR	135	E.S	14	Gill	23.51	23.46	0.0707107
B22R-3	SYBR	136	E.S	14	Gill	26.23
B22R-3	SYBR	136	E.S	14	Gill	26.64	26.435	0.289914
B22R-3	SYBR	137	E.S	14	Gill	34.38
B22R-3	SYBR	137	E.S	14	Gill	33.51	33.945	0.615183
B22R-3	SYBR	138	E.S	14	Gill	25.5
B22R-3	SYBR	138	E.S	14	Gill	25.58	25.54	0.0565685
B22R-3	SYBR	139	E.H	14	Gill	20.28
B22R-3	SYBR	139	E.H	14	Gill	20.49	20.385	0.148492
B22R-3	SYBR	140	E.H	14	Gill	20.87
B22R-3	SYBR	140	E.H	14	Gill	21.23	21.05	0.254558
B22R-3	SYBR	141	E.H	14	Gill	20
B22R-3	SYBR	141	E.H	14	Gill	20.14	20.07	0.0989949
B22R-3	SYBR	142	E.H	14	Gill	20.44
B22R-3	SYBR	142	E.H	14	Gill	20.51	20.475	0.0494975
B22R-3	SYBR	143	E.H	14	Gill	21.32
B22R-3	SYBR	143	E.H	14	Gill	21.26	21.29	0.0424264
B22R-3	SYBR	154	E.S	15	Gill	24.63
B22R-3	SYBR	154	E.S	15	Gill	24.78	24.705	0.106066
B22R-3	SYBR	155	E.S	15	Gill	23.05
B22R-3	SYBR	155	E.S	15	Gill	23.12	23.085	0.0494975
B22R-3	SYBR	156	E.S	15	Gill	27.05
B22R-3	SYBR	156	E.S	15	Gill	26.92	26.985	0.0919239
B22R-3	SYBR	157	E.S	15	Gill	25.75
B22R-3	SYBR	157	E.S	15	Gill	25.79	25.77	0.0282843
B22R-3	SYBR	158	E.S	15	Gill	27.13
B22R-3	SYBR	158	E.S	15	Gill	27.25	27.19	0.0848528
B22R-3	SYBR	189	E.S	21	Gill	27.62
B22R-3	SYBR	189	E.S	21	Gill	28.41	28.015	0.558614
B22R-3	SYBR	190	E.S	21	Gill	23.69
B22R-3	SYBR	190	E.S	21	Gill	23.93	23.81	0.169706
B22R-3	SYBR	191	E.S	21	Gill	23.62
B22R-3	SYBR	191	E.S	21	Gill	23.49	23.555	0.0919239
B22R-3	SYBR	192	E.S	21	Gill	24.16
B22R-3	SYBR	192	E.S	21	Gill	24.37	24.265	0.148492
B22R-3	SYBR	193	E.S	21	Gill	28.02
B22R-3	SYBR	193	E.S	21	Gill	28.11	28.065	0.0636396
B22R-3	SYBR	204	E.S	28	Gill	23.83
B22R-3	SYBR	204	E.S	28	Gill	23.84	23.835	0.00707107
B22R-3	SYBR	205	E.S	28	Gill	21.94
B22R-3	SYBR	205	E.S	28	Gill	22.11	22.025	0.120208
B22R-3	SYBR	206	E.S	28	Gill	23.56
B22R-3	SYBR	206	E.S	28	Gill	23.69	23.625	0.0919239
B22R-3	SYBR	207	E.S	28	Gill	25.92
B22R-3	SYBR	207	E.S	28	Gill	25.84	25.88	0.0565685
B22R-3	SYBR	208	E.S	28	Gill	25.9
B22R-3	SYBR	208	E.S	28	Gill	25.94	25.92	0.0282843
B22R-3	SYBR	195	C.S	28		N/A
B22R-3	SYBR	NTC				N/A
B22R-3	SYBR	NRT			Gill	N/A

## Sheet: D12L (cDNA)
Target	Fluor	Sample	Group	DPE	Biological Set Name	Cq	Cq Mean	StDev
D12L	SYBR	53	E.S	1	Gill	37.44
D12L	SYBR	53	E.S	1	Gill	37.33	37.385	0.0777817
D12L	SYBR	54	E.S	1	Gill	37.06
D12L	SYBR	54	E.S	1	Gill	38.41	37.735	0.954594
D12L	SYBR	55	E.S	1	Gill	36.73
D12L	SYBR	55	E.S	1	Gill	36.79	36.76	0.0424264
D12L	SYBR	56	E.S	1	Gill	40
D12L	SYBR	56	E.S	1	Gill	39.82	39.91	0.127279
D12L	SYBR	57	E.S	1	Gill	40
D12L	SYBR	57	E.S	1	Gill	40	40	0
D12L	SYBR	58	E.H	1	Gill
D12L	SYBR	58	E.H	1	Gill	37.86	37.86	#DIV/0!	Missing parallel
D12L	SYBR	59	E.H	1	Gill	37.27
D12L	SYBR	59	E.H	1	Gill	37.5	37.385	0.162635
D12L	SYBR	60	E.H	1	Gill	40
D12L	SYBR	60	E.H	1	Gill	40	40	0
D12L	SYBR	61	E.H	1	Gill	38.06
D12L	SYBR	61	E.H	1	Gill	38.12	38.09	0.0424264
D12L	SYBR	62	E.H	1	Gill	36.97
D12L	SYBR	62	E.H	1	Gill	37.85	37.41	0.622254
D12L	SYBR	73	E.S	3	Gill	33.94
D12L	SYBR	73	E.S	3	Gill	35.45	34.695	1.06773
D12L	SYBR	74	E.S	3	Gill	35.12
D12L	SYBR	74	E.S	3	Gill	34.34	34.73	0.551543
D12L	SYBR	75	E.S	3	Gill	34.01
D12L	SYBR	75	E.S	3	Gill	34.4	34.205	0.275772
D12L	SYBR	76	E.S	3	Gill	34.43
D12L	SYBR	76	E.S	3	Gill	33.63	34.03	0.565685
D12L	SYBR	77	E.S	3	Gill	33.16
D12L	SYBR	77	E.S	3	Gill	33.1	33.13	0.0424264
D12L	SYBR	78	E.H	3	Gill	35.69
D12L	SYBR	78	E.H	3	Gill	36.16	35.925	0.33234
D12L	SYBR	79	E.H	3	Gill	37.79
D12L	SYBR	79	E.H	3	Gill	35.2	36.495	1.83141
D12L	SYBR	80	E.H	3	Gill	34.22
D12L	SYBR	80	E.H	3	Gill	34.45	34.335	0.162635
D12L	SYBR	81	E.H	3	Gill	35.19
D12L	SYBR	81	E.H	3	Gill	36.26	35.725	0.756604
D12L	SYBR	82	E.H	3	Gill	37.46
D12L	SYBR	82	E.H	3	Gill	35.62	36.54	1.30108
D12L	SYBR	93	E.S	7	Gill	32.16
D12L	SYBR	93	E.S	7	Gill	31.95	32.055	0.148492
D12L	SYBR	94	E.S	7	Gill	35.97
D12L	SYBR	94	E.S	7	Gill	35.74	35.855	0.162635
D12L	SYBR	95	E.S	7	Gill	33.8
D12L	SYBR	95	E.S	7	Gill	34.56	34.18	0.537401
D12L	SYBR	96	E.S	7	Gill	31.36
D12L	SYBR	96	E.S	7	Gill	31.18	31.27	0.127279
D12L	SYBR	97	E.S	7	Gill	34.1
D12L	SYBR	97	E.S	7	Gill	34.65	34.375	0.388909
D12L	SYBR	98	E.H	7	Gill	31.34
D12L	SYBR	98	E.H	7	Gill	31.37	31.355	0.0212132
D12L	SYBR	99	E.H	7	Gill	30.16
D12L	SYBR	99	E.H	7	Gill	29.71	29.935	0.318198
D12L	SYBR	100	E.H	7	Gill	31.09
D12L	SYBR	100	E.H	7	Gill	30.94	31.015	0.106066
D12L	SYBR	101	E.H	7	Gill	31.41
D12L	SYBR	101	E.H	7	Gill	31.41	31.41	0
D12L	SYBR	102	E.H	7	Gill	31.15
D12L	SYBR	102	E.H	7	Gill	30.01	30.58	0.806102
D12L	SYBR	114	E.S	10	Gill	32.37
D12L	SYBR	114	E.S	10	Gill	31.17	31.77	0.848528
D12L	SYBR	115	E.S	10	Gill	35.39
D12L	SYBR	115	E.S	10	Gill		35.39	#DIV/0!	Missing parallel
D12L	SYBR	116	E.S	10	Gill	31.16
D12L	SYBR	116	E.S	10	Gill	31.29	31.225	0.0919239
D12L	SYBR	117	E.S	10	Gill	32.96
D12L	SYBR	117	E.S	10	Gill	34.2	33.58	0.876812
D12L	SYBR	118	E.S	10	Gill	31.3
D12L	SYBR	118	E.S	10	Gill	31.3	31.3	0
D12L	SYBR	119	E.H	10	Gill	26.26
D12L	SYBR	119	E.H	10	Gill	26.5	26.38	0.169706
D12L	SYBR	120	E.H	10	Gill	27.1
D12L	SYBR	120	E.H	10	Gill	27.39	27.245	0.205061
D12L	SYBR	121	E.H	10	Gill	26.73
D12L	SYBR	121	E.H	10	Gill	26.88	26.805	0.106066
D12L	SYBR	122	E.H	10	Gill	28.63
D12L	SYBR	122	E.H	10	Gill	29.26	28.945	0.445477
D12L	SYBR	123	E.H	10	Gill	25.63
D12L	SYBR	123	E.H	10	Gill	25.29	25.46	0.240416
D12L	SYBR	134	E.S	14	Gill	29.65
D12L	SYBR	134	E.S	14	Gill	30.1	29.875	0.318198
D12L	SYBR	135	E.S	14	Gill	28.76
D12L	SYBR	135	E.S	14	Gill	28.98	28.87	0.155563
D12L	SYBR	136	E.S	14	Gill	32.55
D12L	SYBR	136	E.S	14	Gill	32.13	32.34	0.296985
D12L	SYBR	137	E.S	14	Gill	35.88
D12L	SYBR	137	E.S	14	Gill	36.21	36.045	0.233345
D12L	SYBR	138	E.S	14	Gill	31.67
D12L	SYBR	138	E.S	14	Gill	31.59	31.63	0.0565685
D12L	SYBR	139	E.H	14	Gill	24.98
D12L	SYBR	139	E.H	14	Gill	24.72	24.85	0.183848
D12L	SYBR	140	E.H	14	Gill	25.1
D12L	SYBR	140	E.H	14	Gill	25.74	25.42	0.452548
D12L	SYBR	141	E.H	14	Gill	24.58
D12L	SYBR	141	E.H	14	Gill	24.28	24.43	0.212132
D12L	SYBR	142	E.H	14	Gill	25.03
D12L	SYBR	142	E.H	14	Gill	25.07	25.05	0.0282843
D12L	SYBR	143	E.H	14	Gill	26.19
D12L	SYBR	143	E.H	14	Gill	26.26	26.225	0.0494975
D12L	SYBR	154	E.S	15	Gill	30.15
D12L	SYBR	154	E.S	15	Gill	29.64	29.895	0.360624
D12L	SYBR	155	E.S	15	Gill	28.18
D12L	SYBR	155	E.S	15	Gill	28.55	28.365	0.26163
D12L	SYBR	156	E.S	15	Gill	32.9
D12L	SYBR	156	E.S	15	Gill	31.97	32.435	0.657609
D12L	SYBR	157	E.S	15	Gill	30.74
D12L	SYBR	157	E.S	15	Gill	30.67	30.705	0.0494975
D12L	SYBR	158	E.S	15	Gill	31.7
D12L	SYBR	158	E.S	15	Gill	32.26	31.98	0.39598
D12L	SYBR	189	E.S	21	Gill	30.03
D12L	SYBR	189	E.S	21	Gill	30.67	30.35	0.452548
D12L	SYBR	190	E.S	21	Gill	28.25
D12L	SYBR	190	E.S	21	Gill	28.16	28.205	0.0636396
D12L	SYBR	191	E.S	21	Gill	28.76
D12L	SYBR	191	E.S	21	Gill	28.54	28.65	0.155563
D12L	SYBR	192	E.S	21	Gill	28.43
D12L	SYBR	192	E.S	21	Gill	28.74	28.585	0.219203
D12L	SYBR	193	E.S	21	Gill	29.69
D12L	SYBR	193	E.S	21	Gill	30.04	29.865	0.247487
D12L	SYBR	204	E.S	28	Gill	26.89
D12L	SYBR	204	E.S	28	Gill	27.07	26.98	0.127279
D12L	SYBR	205	E.S	28	Gill	26.15
D12L	SYBR	205	E.S	28	Gill	25.97	26.06	0.127279
D12L	SYBR	206	E.S	28	Gill	27.89
D12L	SYBR	206	E.S	28	Gill	28.28	28.085	0.275772
D12L	SYBR	207	E.S	28	Gill	29.23
D12L	SYBR	207	E.S	28	Gill	29.19	29.21	0.0282843
D12L	SYBR	208	E.S	28	Gill	30.42
D12L	SYBR	208	E.S	28	Gill	30.16	30.29	0.183848
D12L	SYBR	195	C.S		Gill	38.825
D12L	SYBR	NTC				N/A

## Sheet: A1L (cDNA)
Target	Fluor	Sample	Group	DPE	Biological Set Name	Cq	Cq Mean	StDev
A1L	SYBR	53	E.S	1	Gill	40
A1L	SYBR	53	E.S	1	Gill	40	40	0
A1L	SYBR	54	E.S	1	Gill	40
A1L	SYBR	54	E.S	1	Gill	37.9	38.95	1.48492
A1L	SYBR	55	E.S	1	Gill	38.76
A1L	SYBR	55	E.S	1	Gill	40	39.38	0.876812
A1L	SYBR	56	E.S	1	Gill	40
A1L	SYBR	56	E.S	1	Gill	40	40	0
A1L	SYBR	57	E.S	1	Gill	40
A1L	SYBR	57	E.S	1	Gill	40	40	0
A1L	SYBR	58	E.H	1	Gill	40
A1L	SYBR	58	E.H	1	Gill	40	40	0
A1L	SYBR	59	E.H	1	Gill	39.63
A1L	SYBR	59	E.H	1	Gill	40	39.815	0.26163
A1L	SYBR	60	E.H	1	Gill	40
A1L	SYBR	60	E.H	1	Gill	40	40	0
A1L	SYBR	61	E.H	1	Gill	40
A1L	SYBR	61	E.H	1	Gill	40	40	0
A1L	SYBR	62	E.H	1	Gill	40
A1L	SYBR	62	E.H	1	Gill	36.04	38.02	2.80014	Ct parallel variability
A1L	SYBR	73	E.S	3	Gill	28.96
A1L	SYBR	73	E.S	3	Gill	28.96	28.96	0
A1L	SYBR	74	E.S	3	Gill	28.47
A1L	SYBR	74	E.S	3	Gill	28.73	28.6	0.183848
A1L	SYBR	75	E.S	3	Gill	28.68
A1L	SYBR	75	E.S	3	Gill	28.56	28.62	0.0848528
A1L	SYBR	76	E.S	3	Gill	28.35
A1L	SYBR	76	E.S	3	Gill	28.39	28.37	0.0282843
A1L	SYBR	77	E.S	3	Gill	27.36
A1L	SYBR	77	E.S	3	Gill	27.42	27.39	0.0424264
A1L	SYBR	78	E.H	3	Gill	30.29
A1L	SYBR	78	E.H	3	Gill	30.13	30.21	0.113137
A1L	SYBR	79	E.H	3	Gill	29.78
A1L	SYBR	79	E.H	3	Gill	30.07	29.925	0.205061
A1L	SYBR	80	E.H	3	Gill	28.4
A1L	SYBR	80	E.H	3	Gill	28.35	28.375	0.0353553
A1L	SYBR	81	E.H	3	Gill	29.66
A1L	SYBR	81	E.H	3	Gill	30.12	29.89	0.325269
A1L	SYBR	82	E.H	3	Gill	30.54
A1L	SYBR	82	E.H	3	Gill	30.25	30.395	0.205061
A1L	SYBR	93	E.S	7	Gill	28
A1L	SYBR	93	E.S	7	Gill	27.84	27.92	0.113137
A1L	SYBR	94	E.S	7	Gill	30.64
A1L	SYBR	94	E.S	7	Gill	30.87	30.755	0.162635
A1L	SYBR	95	E.S	7	Gill	29.36
A1L	SYBR	95	E.S	7	Gill	29.51	29.435	0.106066
A1L	SYBR	96	E.S	7	Gill	28.13
A1L	SYBR	96	E.S	7	Gill	27.91	28.02	0.155563
A1L	SYBR	97	E.S	7	Gill	30.38
A1L	SYBR	97	E.S	7	Gill	30.36	30.37	0.0141421
A1L	SYBR	98	E.H	7	Gill	26.77
A1L	SYBR	98	E.H	7	Gill	27.14	26.955	0.26163
A1L	SYBR	99	E.H	7	Gill	26.42
A1L	SYBR	99	E.H	7	Gill	26.2	26.31	0.155563
A1L	SYBR	100	E.H	7	Gill	26.28
A1L	SYBR	100	E.H	7	Gill	26.32	26.3	0.0282843
A1L	SYBR	101	E.H	7	Gill	26.62
A1L	SYBR	101	E.H	7	Gill	26.65	26.635	0.0212132
A1L	SYBR	102	E.H	7	Gill	26.74
A1L	SYBR	102	E.H	7	Gill	27.02	26.88	0.19799
A1L	SYBR	114	E.S	10	Gill	27.81
A1L	SYBR	114	E.S	10	Gill	27.55	27.68	0.183848
A1L	SYBR	115	E.S	10	Gill	29.71
A1L	SYBR	115	E.S	10	Gill	30.13	29.92	0.296985
A1L	SYBR	116	E.S	10	Gill	26.48
A1L	SYBR	116	E.S	10	Gill	26.8	26.64	0.226274
A1L	SYBR	117	E.S	10	Gill	29.25
A1L	SYBR	117	E.S	10	Gill	29.09	29.17	0.113137
A1L	SYBR	118	E.S	10	Gill	27.14
A1L	SYBR	118	E.S	10	Gill	27.26	27.2	0.0848528
A1L	SYBR	119	E.H	10	Gill	21.99
A1L	SYBR	119	E.H	10	Gill	21.7	21.845	0.205061
A1L	SYBR	120	E.H	10	Gill	23
A1L	SYBR	120	E.H	10	Gill	23.02	23.01	0.0141421
A1L	SYBR	121	E.H	10	Gill	22.58
A1L	SYBR	121	E.H	10	Gill	22.91	22.745	0.233345
A1L	SYBR	122	E.H	10	Gill	25.04
A1L	SYBR	122	E.H	10	Gill	25.11	25.075	0.0494975
A1L	SYBR	123	E.H	10	Gill	21.76
A1L	SYBR	123	E.H	10	Gill	21.87	21.815	0.0777817
A1L	SYBR	134	E.S	14	Gill	24.98
A1L	SYBR	134	E.S	14	Gill	24.96	24.97	0.0141421
A1L	SYBR	135	E.S	14	Gill	24.24
A1L	SYBR	135	E.S	14	Gill	24.11	24.175	0.0919239
A1L	SYBR	136	E.S	14	Gill	27.29
A1L	SYBR	136	E.S	14	Gill	27.42	27.355	0.0919239
A1L	SYBR	137	E.S	14	Gill	40
A1L	SYBR	137	E.S	14	Gill	34.65	37.325	3.78302	Ct parallel variability
A1L	SYBR	138	E.S	14	Gill	28.2
A1L	SYBR	138	E.S	14	Gill	28.27	28.235	0.0494975
A1L	SYBR	139	E.H	14	Gill	20.35
A1L	SYBR	139	E.H	14	Gill	20.67	20.51	0.226274
A1L	SYBR	140	E.H	14	Gill	21.35
A1L	SYBR	140	E.H	14	Gill	21.29	21.32	0.0424264
A1L	SYBR	141	E.H	14	Gill	20.25
A1L	SYBR	141	E.H	14	Gill	19.6	19.925	0.459619
A1L	SYBR	142	E.H	14	Gill	20.17
A1L	SYBR	142	E.H	14	Gill	20.27	20.22	0.0707107
A1L	SYBR	143	E.H	14	Gill	21.63
A1L	SYBR	143	E.H	14	Gill	21.51	21.57	0.0848528
A1L	SYBR	154	E.S	15	Gill	25.68
A1L	SYBR	154	E.S	15	Gill	25.68	25.68	0
A1L	SYBR	155	E.S	15	Gill	23.94
A1L	SYBR	155	E.S	15	Gill	23.91	23.925	0.0212132
A1L	SYBR	156	E.S	15	Gill	28.04
A1L	SYBR	156	E.S	15	Gill	28.07	28.055	0.0212132
A1L	SYBR	157	E.S	15	Gill	27.21
A1L	SYBR	157	E.S	15	Gill	27.41	27.31	0.141421
A1L	SYBR	158	E.S	15	Gill	28.4
A1L	SYBR	158	E.S	15	Gill	28.66	28.53	0.183848
A1L	SYBR	189	E.S	21	Gill	26.9
A1L	SYBR	189	E.S	21	Gill	26.43	26.665	0.33234
A1L	SYBR	190	E.S	21	Gill	24.9
A1L	SYBR	190	E.S	21	Gill	24.94	24.92	0.0282843
A1L	SYBR	191	E.S	21	Gill	24.07
A1L	SYBR	191	E.S	21	Gill	24.2	24.135	0.0919239
A1L	SYBR	192	E.S	21	Gill	24.62
A1L	SYBR	192	E.S	21	Gill	24.72	24.67	0.0707107
A1L	SYBR	193	E.S	21	Gill	26.04
A1L	SYBR	193	E.S	21	Gill	26.31	26.175	0.190919
A1L	SYBR	204	E.S	28	Gill	24.3
A1L	SYBR	204	E.S	28	Gill	24.39	24.345	0.0636396
A1L	SYBR	205	E.S	28	Gill	22.14
A1L	SYBR	205	E.S	28	Gill	22.14	22.14	0
A1L	SYBR	206	E.S	28	Gill	24.21
A1L	SYBR	206	E.S	28	Gill	24.42	24.315	0.148492
A1L	SYBR	207	E.S	28	Gill	25.42
A1L	SYBR	207	E.S	28	Gill	25.43	25.425	0.00707107
A1L	SYBR	208	E.S	28	Gill	26.47
A1L	SYBR	208	E.S	28	Gill	26.39	26.43	0.0565685
A1L	SYBR	195	C.S	28	Gill	N/A
A1L	SYBR	NTC			Gill	N/A
A1L	SYBR	NRT			Gill	N/A

## Sheet: A2L (cDNA)
Target	Fluor	Sample	Group	DPE	Biological Set Name	Cq	Cq Mean	StDev
A2L	SYBR	53	E.S	1	Gill	40
A2L	SYBR	53	E.S	1	Gill	40	40	0
A2L	SYBR	54	E.S	1	Gill	40
A2L	SYBR	54	E.S	1	Gill	40	40	0
A2L	SYBR	55	E.S	1	Gill	37.26
A2L	SYBR	55	E.S	1	Gill	40	38.63	1.93747	Ct parallel variability
A2L	SYBR	56	E.S	1	Gill	40
A2L	SYBR	56	E.S	1	Gill	40	40	0
A2L	SYBR	57	E.S	1	Gill	40
A2L	SYBR	57	E.S	1	Gill	40	40	0
A2L	SYBR	58	E.H	1	Gill	40
A2L	SYBR	58	E.H	1	Gill	40	40	0
A2L	SYBR	59	E.H	1	Gill	40
A2L	SYBR	59	E.H	1	Gill	40	40	0
A2L	SYBR	60	E.H	1	Gill	40
A2L	SYBR	60	E.H	1	Gill	40	40	0
A2L	SYBR	61	E.H	1	Gill	37.16
A2L	SYBR	61	E.H	1	Gill	40	38.58	2.00818	Ct parallel variability
A2L	SYBR	62	E.H	1	Gill	40
A2L	SYBR	62	E.H	1	Gill	40	40	0
A2L	SYBR	73	E.S	3	Gill	30.16
A2L	SYBR	73	E.S	3	Gill	30.77	30.465	0.431335
A2L	SYBR	74	E.S	3	Gill	29.36
A2L	SYBR	74	E.S	3	Gill	29.86	29.61	0.353553
A2L	SYBR	75	E.S	3	Gill	29.69
A2L	SYBR	75	E.S	3	Gill	29.61	29.65	0.0565685
A2L	SYBR	76	E.S	3	Gill	29.73
A2L	SYBR	76	E.S	3	Gill	29.56	29.645	0.120208
A2L	SYBR	77	E.S	3	Gill	28.69
A2L	SYBR	77	E.S	3	Gill	28.88	28.785	0.13435
A2L	SYBR	78	E.H	3	Gill	31.74
A2L	SYBR	78	E.H	3	Gill	31.52	31.63	0.155563
A2L	SYBR	79	E.H	3	Gill	30.83
A2L	SYBR	79	E.H	3	Gill	30.49	30.66	0.240416
A2L	SYBR	80	E.H	3	Gill	29.31
A2L	SYBR	80	E.H	3	Gill	29.2	29.255	0.0777817
A2L	SYBR	81	E.H	3	Gill	30.68
A2L	SYBR	81	E.H	3	Gill	31.2	30.94	0.367696
A2L	SYBR	82	E.H	3	Gill	31.31
A2L	SYBR	82	E.H	3	Gill	31.28	31.295	0.0212132
A2L	SYBR	93	E.S	7	Gill	29.1
A2L	SYBR	93	E.S	7	Gill	28.9	29	0.141421
A2L	SYBR	94	E.S	7	Gill	31.99
A2L	SYBR	94	E.S	7	Gill	32.51	32.25	0.367696
A2L	SYBR	95	E.S	7	Gill	30.88
A2L	SYBR	95	E.S	7	Gill	30.61	30.745	0.190919
A2L	SYBR	96	E.S	7	Gill	28.44
A2L	SYBR	96	E.S	7	Gill	28.51	28.475	0.0494975
A2L	SYBR	97	E.S	7	Gill	31.47
A2L	SYBR	97	E.S	7	Gill	31.58	31.525	0.0777817
A2L	SYBR	98	E.H	7	Gill	27.33
A2L	SYBR	98	E.H	7	Gill	27.04	27.185	0.205061
A2L	SYBR	99	E.H	7	Gill	26.61
A2L	SYBR	99	E.H	7	Gill	26.81	26.71	0.141421
A2L	SYBR	100	E.H	7	Gill	26.25
A2L	SYBR	100	E.H	7	Gill	26.25	26.25	0
A2L	SYBR	101	E.H	7	Gill	26.69
A2L	SYBR	101	E.H	7	Gill	27.08	26.885	0.275772
A2L	SYBR	102	E.H	7	Gill	27.29
A2L	SYBR	102	E.H	7	Gill	27.13	27.21	0.113137
A2L	SYBR	114	E.S	10	Gill	28.15
A2L	SYBR	114	E.S	10	Gill	27.64	27.895	0.360624
A2L	SYBR	115	E.S	10	Gill	30.94
A2L	SYBR	115	E.S	10	Gill	30.86	30.9	0.0565685
A2L	SYBR	116	E.S	10	Gill	26.92
A2L	SYBR	116	E.S	10	Gill	27.18	27.05	0.183848
A2L	SYBR	117	E.S	10	Gill	29.61
A2L	SYBR	117	E.S	10	Gill	30.04	29.825	0.304056
A2L	SYBR	118	E.S	10	Gill	27.79
A2L	SYBR	118	E.S	10	Gill	27.49	27.64	0.212132
A2L	SYBR	119	E.H	10	Gill	22.29
A2L	SYBR	119	E.H	10	Gill	22.14	22.215	0.106066
A2L	SYBR	120	E.H	10	Gill	23.45
A2L	SYBR	120	E.H	10	Gill	23.59	23.52	0.0989949
A2L	SYBR	121	E.H	10	Gill	23.15
A2L	SYBR	121	E.H	10	Gill	23.01	23.08	0.0989949
A2L	SYBR	122	E.H	10	Gill	25.44
A2L	SYBR	122	E.H	10	Gill	25.42	25.43	0.0141421
A2L	SYBR	123	E.H	10	Gill	22.54
A2L	SYBR	123	E.H	10	Gill	22.13	22.335	0.289914
A2L	SYBR	134	E.S	14	Gill	25.78
A2L	SYBR	134	E.S	14	Gill	25.28	25.53	0.353553
A2L	SYBR	135	E.S	14	Gill	24.51
A2L	SYBR	135	E.S	14	Gill	24.58	24.545	0.0494975
A2L	SYBR	136	E.S	14	Gill	27.62
A2L	SYBR	136	E.S	14	Gill	27.56	27.59	0.0424264
A2L	SYBR	137	E.S	14	Gill	34.06
A2L	SYBR	137	E.S	14	Gill	35.15	34.605	0.770746
A2L	SYBR	138	E.S	14	Gill	28.34
A2L	SYBR	138	E.S	14	Gill	28.22	28.28	0.0848528
A2L	SYBR	139	E.H	14	Gill	20.46
A2L	SYBR	139	E.H	14	Gill	20.48	20.47	0.0141421
A2L	SYBR	140	E.H	14	Gill	21.45
A2L	SYBR	140	E.H	14	Gill	21.17	21.31	0.19799
A2L	SYBR	141	E.H	14	Gill	19.84
A2L	SYBR	141	E.H	14	Gill	20	19.92	0.113137
A2L	SYBR	142	E.H	14	Gill	20.44
A2L	SYBR	142	E.H	14	Gill	20.56	20.5	0.0848528
A2L	SYBR	143	E.H	14	Gill	21.87
A2L	SYBR	143	E.H	14	Gill	21.9	21.885	0.0212132
A2L	SYBR	154	E.S	15	Gill	26.03
A2L	SYBR	154	E.S	15	Gill	26.03	26.03	0
A2L	SYBR	155	E.S	15	Gill	24.13
A2L	SYBR	155	E.S	15	Gill	24.12	24.125	0.00707107
A2L	SYBR	156	E.S	15	Gill	27.96
A2L	SYBR	156	E.S	15	Gill	28.24	28.1	0.19799
A2L	SYBR	157	E.S	15	Gill	27.89
A2L	SYBR	157	E.S	15	Gill	27.86	27.875	0.0212132
A2L	SYBR	158	E.S	15	Gill	29.1
A2L	SYBR	158	E.S	15	Gill	28.84	28.97	0.183848
A2L	SYBR	189	E.S	21	Gill	26.91
A2L	SYBR	189	E.S	21	Gill	27.49	27.2	0.410122
A2L	SYBR	190	E.S	21	Gill	25.39
A2L	SYBR	190	E.S	21	Gill	25.65	25.52	0.183848
A2L	SYBR	191	E.S	21	Gill	24.38
A2L	SYBR	191	E.S	21	Gill	24.38	24.38	0
A2L	SYBR	192	E.S	21	Gill	24.9
A2L	SYBR	192	E.S	21	Gill	25.25	25.075	0.247487
A2L	SYBR	193	E.S	21	Gill	26.59
A2L	SYBR	193	E.S	21	Gill	26.54	26.565	0.0353553
A2L	SYBR	204	E.S	28	Gill	24.81
A2L	SYBR	204	E.S	28	Gill	24.76	24.785	0.0353553
A2L	SYBR	205	E.S	28	Gill	22.33
A2L	SYBR	205	E.S	28	Gill	22.39	22.36	0.0424264
A2L	SYBR	206	E.S	28	Gill	24.51
A2L	SYBR	206	E.S	28	Gill	24.36	24.435	0.106066
A2L	SYBR	207	E.S	28	Gill	25.66
A2L	SYBR	207	E.S	28	Gill	25.47	25.565	0.13435
A2L	SYBR	208	E.S	28	Gill	27.01
A2L	SYBR	208	E.S	28	Gill	26.81	26.91	0.141421
A2L	SYBR	195	C.S	28	Gill	N/A
A2L	SYBR	NTC			Gill	N/A
A2L	SYBR	NRT			Gill	N/A

## Sheet: A7L (cDNA)
Target	Fluor	Sample	Group	DPE	Biological Set Name	Cq	Cq Mean	StDev
A7L	SYBR	53	E.S	1	Gill	40
A7L	SYBR	53	E.S	1	Gill	40	40	0
A7L	SYBR	54	E.S	1	Gill	40
A7L	SYBR	54	E.S	1	Gill	40	40	0
A7L	SYBR	55	E.S	1	Gill	40
A7L	SYBR	55	E.S	1	Gill	40	40	0
A7L	SYBR	56	E.S	1	Gill	40
A7L	SYBR	56	E.S	1	Gill	40	40	0
A7L	SYBR	57	E.S	1	Gill	40
A7L	SYBR	57	E.S	1	Gill	40	40	0
A7L	SYBR	58	E.H	1	Gill	40
A7L	SYBR	58	E.H	1	Gill	40	40	0
A7L	SYBR	59	E.H	1	Gill	40
A7L	SYBR	59	E.H	1	Gill	40	40	0
A7L	SYBR	60	E.H	1	Gill	40
A7L	SYBR	60	E.H	1	Gill	40	40	0
A7L	SYBR	61	E.H	1	Gill	40
A7L	SYBR	61	E.H	1	Gill	40	40	0
A7L	SYBR	62	E.H	1	Gill	40
A7L	SYBR	62	E.H	1	Gill	40	40	0
A7L	SYBR	73	E.S	3	Gill	34.12
A7L	SYBR	73	E.S	3	Gill	36.68	35.4	1.81019	Ct parallel variability
A7L	SYBR	74	E.S	3	Gill	33.18
A7L	SYBR	74	E.S	3	Gill	33.22	33.2	0.0282843
A7L	SYBR	75	E.S	3	Gill	32.78
A7L	SYBR	75	E.S	3	Gill	31.71	32.245	0.756604
A7L	SYBR	76	E.S	3	Gill	32.83
A7L	SYBR	76	E.S	3	Gill	31.62	32.225	0.855599
A7L	SYBR	77	E.S	3	Gill	32.22
A7L	SYBR	77	E.S	3	Gill	31.99	32.105	0.162635
A7L	SYBR	78	E.H	3	Gill	34.16
A7L	SYBR	78	E.H	3	Gill	34.7	34.43	0.381838
A7L	SYBR	79	E.H	3	Gill	35.86
A7L	SYBR	79	E.H	3	Gill	36.05	35.955	0.13435
A7L	SYBR	80	E.H	3	Gill	32.43
A7L	SYBR	80	E.H	3	Gill	33.13	32.78	0.494975
A7L	SYBR	81	E.H	3	Gill	34.19
A7L	SYBR	81	E.H	3	Gill	33.72	33.955	0.33234
A7L	SYBR	82	E.H	3	Gill	37.15
A7L	SYBR	82	E.H	3	Gill	34.37	35.76	1.96576	Ct parallel variability
A7L	SYBR	93	E.S	7	Gill	32.11
A7L	SYBR	93	E.S	7	Gill	30.92	31.515	0.841457
A7L	SYBR	94	E.S	7	Gill	37.84
A7L	SYBR	94	E.S	7	Gill	36.15	36.995	1.19501	Ct parallel variability
A7L	SYBR	95	E.S	7	Gill	34.95
A7L	SYBR	95	E.S	7	Gill	33.33	34.14	1.14551	Ct parallel variability
A7L	SYBR	96	E.S	7	Gill	31.51
A7L	SYBR	96	E.S	7	Gill	31.5	31.505	0.00707107
A7L	SYBR	97	E.S	7	Gill	33.92
A7L	SYBR	97	E.S	7	Gill	35.35	34.635	1.01116	Ct parallel variability
A7L	SYBR	98	E.H	7	Gill	30.31
A7L	SYBR	98	E.H	7	Gill	30.71	30.51	0.282843
A7L	SYBR	99	E.H	7	Gill	30.16
A7L	SYBR	99	E.H	7	Gill	30.08	30.12	0.0565685
A7L	SYBR	100	E.H	7	Gill	29.65
A7L	SYBR	100	E.H	7	Gill	29.86	29.755	0.148492
A7L	SYBR	101	E.H	7	Gill	31.01
A7L	SYBR	101	E.H	7	Gill	30.09	30.55	0.650538
A7L	SYBR	102	E.H	7	Gill	30.75
A7L	SYBR	102	E.H	7	Gill	30.12	30.435	0.445477
A7L	SYBR	114	E.S	10	Gill	31.1
A7L	SYBR	114	E.S	10	Gill	30.74	30.92	0.254558
A7L	SYBR	115	E.S	10	Gill	35.72
A7L	SYBR	115	E.S	10	Gill	32.92	34.32	1.9799	Ct parallel variability
A7L	SYBR	116	E.S	10	Gill	30.27
A7L	SYBR	116	E.S	10	Gill	30.17	30.22	0.0707107
A7L	SYBR	117	E.S	10	Gill	32.76
A7L	SYBR	117	E.S	10	Gill	33.12	32.94	0.254558
A7L	SYBR	118	E.S	10	Gill	32.32
A7L	SYBR	118	E.S	10	Gill	32.41	32.365	0.0636396
A7L	SYBR	119	E.H	10	Gill	25.15
A7L	SYBR	119	E.H	10	Gill	25.3	25.225	0.106066
A7L	SYBR	120	E.H	10	Gill	26.68
A7L	SYBR	120	E.H	10	Gill	26.78	26.73	0.0707107
A7L	SYBR	121	E.H	10	Gill	26.09
A7L	SYBR	121	E.H	10	Gill	26.01	26.05	0.0565685
A7L	SYBR	122	E.H	10	Gill	28.31
A7L	SYBR	122	E.H	10	Gill	28.69	28.5	0.268701
A7L	SYBR	123	E.H	10	Gill	25.66
A7L	SYBR	123	E.H	10	Gill	25.59	25.625	0.0494975
A7L	SYBR	134	E.S	14	Gill	28.17
A7L	SYBR	134	E.S	14	Gill	28.11	28.14	0.0424264
A7L	SYBR	135	E.S	14	Gill	27.43
A7L	SYBR	135	E.S	14	Gill	27.52	27.475	0.0636396
A7L	SYBR	136	E.S	14	Gill	30.69
A7L	SYBR	136	E.S	14	Gill	30.54	30.615	0.106066
A7L	SYBR	137	E.S	14	Gill	40
A7L	SYBR	137	E.S	14	Gill	36.5	38.25	2.47487	Ct parallel variability
A7L	SYBR	138	E.S	14	Gill	33.24
A7L	SYBR	138	E.S	14	Gill	33.54	33.39	0.212132
A7L	SYBR	139	E.H	14	Gill	23.65
A7L	SYBR	139	E.H	14	Gill	23.57	23.61	0.0565685
A7L	SYBR	140	E.H	14	Gill	24.37
A7L	SYBR	140	E.H	14	Gill	24.63	24.5	0.183848
A7L	SYBR	141	E.H	14	Gill	23.19
A7L	SYBR	141	E.H	14	Gill	22.53	22.86	0.46669
A7L	SYBR	142	E.H	14	Gill	23.46
A7L	SYBR	142	E.H	14	Gill	23.44	23.45	0.0141421
A7L	SYBR	143	E.H	14	Gill	24.87
A7L	SYBR	143	E.H	14	Gill	25.02	24.945	0.106066
A7L	SYBR	154	E.S	15	Gill	29.08
A7L	SYBR	154	E.S	15	Gill	28.84	28.96	0.169706
A7L	SYBR	155	E.S	15	Gill	26.98
A7L	SYBR	155	E.S	15	Gill	27.07	27.025	0.0636396
A7L	SYBR	156	E.S	15	Gill	31.16
A7L	SYBR	156	E.S	15	Gill	31.32	31.24	0.113137
A7L	SYBR	157	E.S	15	Gill	31.27
A7L	SYBR	157	E.S	15	Gill	31.35	31.31	0.0565685
A7L	SYBR	158	E.S	15	Gill	32.39
A7L	SYBR	158	E.S	15	Gill	32.43	32.41	0.0282843
A7L	SYBR	189	E.S	21	Gill	31.48
A7L	SYBR	189	E.S	21	Gill	30.88	31.18	0.424264
A7L	SYBR	190	E.S	21	Gill	28.58
A7L	SYBR	190	E.S	21	Gill	28.45	28.515	0.0919239
A7L	SYBR	191	E.S	21	Gill	27.61
A7L	SYBR	191	E.S	21	Gill	27.49	27.55	0.0848528
A7L	SYBR	192	E.S	21	Gill	28.21
A7L	SYBR	192	E.S	21	Gill	27.81	28.01	0.282843
A7L	SYBR	193	E.S	21	Gill	30.64
A7L	SYBR	193	E.S	21	Gill	30.24	30.44	0.282843
A7L	SYBR	204	E.S	28	Gill	27.54
A7L	SYBR	204	E.S	28	Gill	27.69	27.615	0.106066
A7L	SYBR	205	E.S	28	Gill	25.21
A7L	SYBR	205	E.S	28	Gill	25.3	25.255	0.0636396
A7L	SYBR	206	E.S	28	Gill	27.53
A7L	SYBR	206	E.S	28	Gill	27.69	27.61	0.113137
A7L	SYBR	207	E.S	28	Gill	29.41
A7L	SYBR	207	E.S	28	Gill	29.59	29.5	0.127279
A7L	SYBR	208	E.S	28	Gill	30.3
A7L	SYBR	208	E.S	28	Gill	30.55	30.425	0.176777
A7L	SYBR	195	C.S	28	Gill	N/A
A7L	SYBR	NTC			Gill	N/A
A7L	SYBR	NRT			Gill	N/A

## Sheet: A28L (cDNA)
Target	Fluor	Sample	Group	DPE	Biological Set Name	Cq	Cq Mean	StDev
A28L	SYBR	53	E.S	1	Gill	36.84
A28L	SYBR	53	E.S	1	Gill	36.59	36.715	0.176777
A28L	SYBR	54	E.S	1	Gill	40
A28L	SYBR	54	E.S	1	Gill	36.56	38.28	2.43245	Ct parallel variability
A28L	SYBR	55	E.S	1	Gill	35.03
A28L	SYBR	55	E.S	1	Gill	35.18	35.105	0.106066
A28L	SYBR	56	E.S	1	Gill	36.05
A28L	SYBR	56	E.S	1	Gill	35.1	35.575	0.671751
A28L	SYBR	57	E.S	1	Gill	40
A28L	SYBR	57	E.S	1	Gill	40	40	0
A28L	SYBR	58	E.H	1	Gill	36.22
A28L	SYBR	58	E.H	1	Gill	36.08	36.15	0.0989949
A28L	SYBR	59	E.H	1	Gill	35.12
A28L	SYBR	59	E.H	1	Gill	36.09	35.605	0.685894
A28L	SYBR	60	E.H	1	Gill	40
A28L	SYBR	60	E.H	1	Gill	40	40	0
A28L	SYBR	61	E.H	1	Gill	35.4
A28L	SYBR	61	E.H	1	Gill	36.74	36.07	0.947523
A28L	SYBR	62	E.H	1	Gill	36.28
A28L	SYBR	62	E.H	1	Gill	36.24	36.26	0.0282843
A28L	SYBR	73	E.S	3	Gill	30.35
A28L	SYBR	73	E.S	3	Gill	29.96	30.155	0.275772
A28L	SYBR	74	E.S	3	Gill	29.25
A28L	SYBR	74	E.S	3	Gill	29.43	29.34	0.127279
A28L	SYBR	75	E.S	3	Gill	29.26
A28L	SYBR	75	E.S	3	Gill	29.41	29.335	0.106066
A28L	SYBR	76	E.S	3	Gill	29.06
A28L	SYBR	76	E.S	3	Gill	29.39	29.225	0.233345
A28L	SYBR	77	E.S	3	Gill	28
A28L	SYBR	77	E.S	3	Gill	28.09	28.045	0.0636396
A28L	SYBR	78	E.H	3	Gill	30.81
A28L	SYBR	78	E.H	3	Gill	31.53	31.17	0.509117
A28L	SYBR	79	E.H	3	Gill	30.87
A28L	SYBR	79	E.H	3	Gill	30.72	30.795	0.106066
A28L	SYBR	80	E.H	3	Gill	29.05
A28L	SYBR	80	E.H	3	Gill	29.41	29.23	0.254558
A28L	SYBR	81	E.H	3	Gill	30.64
A28L	SYBR	81	E.H	3	Gill	30.33	30.485	0.219203
A28L	SYBR	82	E.H	3	Gill	30.5
A28L	SYBR	82	E.H	3	Gill	30.49	30.495	0.00707107
A28L	SYBR	93	E.S	7	Gill	28.39
A28L	SYBR	93	E.S	7	Gill	28.08	28.235	0.219203
A28L	SYBR	94	E.S	7	Gill	31.59
A28L	SYBR	94	E.S	7	Gill	32.81	32.2	0.86267
A28L	SYBR	95	E.S	7	Gill	30.1
A28L	SYBR	95	E.S	7	Gill	29.81	29.955	0.205061
A28L	SYBR	96	E.S	7	Gill	28.45
A28L	SYBR	96	E.S	7	Gill	28.14	28.295	0.219203
A28L	SYBR	97	E.S	7	Gill	31.22
A28L	SYBR	97	E.S	7	Gill	31.34	31.28	0.0848528
A28L	SYBR	98	E.H	7	Gill	26.54
A28L	SYBR	98	E.H	7	Gill	26.44	26.49	0.0707107
A28L	SYBR	99	E.H	7	Gill	25.85
A28L	SYBR	99	E.H	7	Gill	25.99	25.92	0.0989949
A28L	SYBR	100	E.H	7	Gill	25.66
A28L	SYBR	100	E.H	7	Gill	26	25.83	0.240416
A28L	SYBR	101	E.H	7	Gill	26.41
A28L	SYBR	101	E.H	7	Gill	26.38	26.395	0.0212132
A28L	SYBR	102	E.H	7	Gill	27.02
A28L	SYBR	102	E.H	7	Gill	26.75	26.885	0.190919
A28L	SYBR	114	E.S	10	Gill	27.82
A28L	SYBR	114	E.S	10	Gill	27.69	27.755	0.0919239
A28L	SYBR	115	E.S	10	Gill	29.82
A28L	SYBR	115	E.S	10	Gill	29.8	29.81	0.0141421
A28L	SYBR	116	E.S	10	Gill	27.12
A28L	SYBR	116	E.S	10	Gill	26.89	27.005	0.162635
A28L	SYBR	117	E.S	10	Gill	29.36
A28L	SYBR	117	E.S	10	Gill	29.08	29.22	0.19799
A28L	SYBR	118	E.S	10	Gill	25.94
A28L	SYBR	118	E.S	10	Gill	25.91	25.925	0.0212132
A28L	SYBR	119	E.H	10	Gill	22.61
A28L	SYBR	119	E.H	10	Gill	22.31	22.46	0.212132
A28L	SYBR	120	E.H	10	Gill	23.14
A28L	SYBR	120	E.H	10	Gill	23.44	23.29	0.212132
A28L	SYBR	121	E.H	10	Gill	23.02
A28L	SYBR	121	E.H	10	Gill	22.67	22.845	0.247487
A28L	SYBR	122	E.H	10	Gill	25.06
A28L	SYBR	122	E.H	10	Gill	25.1	25.08	0.0282843
A28L	SYBR	123	E.H	10	Gill	22.25
A28L	SYBR	123	E.H	10	Gill	22.08	22.165	0.120208
A28L	SYBR	134	E.S	14	Gill	25.15
A28L	SYBR	134	E.S	14	Gill	25.11	25.13	0.0282843
A28L	SYBR	135	E.S	14	Gill	24.22
A28L	SYBR	135	E.S	14	Gill	24.19	24.205	0.0212132
A28L	SYBR	136	E.S	14	Gill	27.14
A28L	SYBR	136	E.S	14	Gill	27.31	27.225	0.120208
A28L	SYBR	137	E.S	14	Gill	34.33
A28L	SYBR	137	E.S	14	Gill	34.45	34.39	0.0848528
A28L	SYBR	138	E.S	14	Gill	26.98
A28L	SYBR	138	E.S	14	Gill	27.12	27.05	0.0989949
A28L	SYBR	139	E.H	14	Gill	20.74
A28L	SYBR	139	E.H	14	Gill	20.24	20.49	0.353553
A28L	SYBR	140	E.H	14	Gill	20.85
A28L	SYBR	140	E.H	14	Gill	21.21	21.03	0.254558
A28L	SYBR	141	E.H	14	Gill	19.91
A28L	SYBR	141	E.H	14	Gill	20.1	20.005	0.13435
A28L	SYBR	142	E.H	14	Gill	20.75
A28L	SYBR	142	E.H	14	Gill	20.79	20.77	0.0282843
A28L	SYBR	143	E.H	14	Gill	21.61
A28L	SYBR	143	E.H	14	Gill	21.55	21.58	0.0424264
A28L	SYBR	154	E.S	15	Gill	25.8
A28L	SYBR	154	E.S	15	Gill	25.87	25.835	0.0494975
A28L	SYBR	155	E.S	15	Gill	24.09
A28L	SYBR	155	E.S	15	Gill	23.95	24.02	0.0989949
A28L	SYBR	156	E.S	15	Gill	27.74
A28L	SYBR	156	E.S	15	Gill	27.95	27.845	0.148492
A28L	SYBR	157	E.S	15	Gill	27.38
A28L	SYBR	157	E.S	15	Gill	27.52	27.45	0.0989949
A28L	SYBR	158	E.S	15	Gill	28.08
A28L	SYBR	158	E.S	15	Gill	28.42	28.25	0.240416
A28L	SYBR	189	E.S	21	Gill	26.41
A28L	SYBR	189	E.S	21	Gill	26.11	26.26	0.212132
A28L	SYBR	190	E.S	21	Gill	24.65
A28L	SYBR	190	E.S	21	Gill	24.44	24.545	0.148492
A28L	SYBR	191	E.S	21	Gill	23.8
A28L	SYBR	191	E.S	21	Gill	23.65	23.725	0.106066
A28L	SYBR	192	E.S	21	Gill	24.74
A28L	SYBR	192	E.S	21	Gill	24.76	24.75	0.0141421
A28L	SYBR	193	E.S	21	Gill	26.06
A28L	SYBR	193	E.S	21	Gill	26.3	26.18	0.169706
A28L	SYBR	204	E.S	28	Gill	24.45
A28L	SYBR	204	E.S	28	Gill	24.49	24.47	0.0282843
A28L	SYBR	205	E.S	28	Gill	22.19
A28L	SYBR	205	E.S	28	Gill	22.12	22.155	0.0494975
A28L	SYBR	206	E.S	28	Gill	24.06
A28L	SYBR	206	E.S	28	Gill	24.16	24.11	0.0707107
A28L	SYBR	207	E.S	28	Gill	25.64
A28L	SYBR	207	E.S	28	Gill	25.29	25.465	0.247487
A28L	SYBR	208	E.S	28	Gill	25.97
A28L	SYBR	208	E.S	28	Gill	26.1	26.035	0.0919239
A28L	SYBR	195	C.S	28	Gill	N/A
A28L	SYBR	NTC			Gill	N/A
A28L	SYBR	NRT			Gill	N/A

## Sheet: F9L (cDNA)
Target	Fluor	Sample	Group	DPE	Biological Set Name	Cq	Cq Mean	StDev
F9L	SYBR	53	E.S	1	Gill	37.21
F9L	SYBR	53	E.S	1	Gill	40	38.605	1.97283	Ct parallel variability
F9L	SYBR	54	E.S	1	Gill	40
F9L	SYBR	54	E.S	1	Gill	40	40	0
F9L	SYBR	55	E.S	1	Gill	35.55
F9L	SYBR	55	E.S	1	Gill	35.4	35.475	0.106066
F9L	SYBR	56	E.S	1	Gill	36.74
F9L	SYBR	56	E.S	1	Gill	37.27	37.005	0.374767
F9L	SYBR	57	E.S	1	Gill	40
F9L	SYBR	57	E.S	1	Gill	38.39	39.195	1.13844	Ct parallel variability
F9L	SYBR	58	E.H	1	Gill	36.59
F9L	SYBR	58	E.H	1	Gill	36.19	36.39	0.282843
F9L	SYBR	59	E.H	1	Gill	37.32
F9L	SYBR	59	E.H	1	Gill	40	38.66	1.89505	Ct parallel variability
F9L	SYBR	60	E.H	1	Gill	40
F9L	SYBR	60	E.H	1	Gill	40	40	0
F9L	SYBR	61	E.H	1	Gill	36.8
F9L	SYBR	61	E.H	1	Gill	35.01	35.905	1.26572	Ct parallel variability
F9L	SYBR	62	E.H	1	Gill	36.38
F9L	SYBR	62	E.H	1	Gill	36.22	36.3	0.113137
F9L	SYBR	73	E.S	3	Gill	32.38
F9L	SYBR	73	E.S	3	Gill	33.72	33.05	0.947523
F9L	SYBR	74	E.S	3	Gill	31.82
F9L	SYBR	74	E.S	3	Gill	32.28	32.05	0.325269
F9L	SYBR	75	E.S	3	Gill	32.13
F9L	SYBR	75	E.S	3	Gill	32.18	32.155	0.0353553
F9L	SYBR	76	E.S	3	Gill	32.12
F9L	SYBR	76	E.S	3	Gill	32.41	32.265	0.205061
F9L	SYBR	77	E.S	3	Gill	31.21
F9L	SYBR	77	E.S	3	Gill	31.63	31.42	0.296985
F9L	SYBR	78	E.H	3	Gill	33.71
F9L	SYBR	78	E.H	3	Gill	34.38	34.045	0.473762
F9L	SYBR	79	E.H	3	Gill	34.29
F9L	SYBR	79	E.H	3	Gill	33.61	33.95	0.480833
F9L	SYBR	80	E.H	3	Gill	32.12
F9L	SYBR	80	E.H	3	Gill	31.46	31.79	0.46669
F9L	SYBR	81	E.H	3	Gill	32.79
F9L	SYBR	81	E.H	3	Gill	34.1	33.445	0.92631
F9L	SYBR	82	E.H	3	Gill	33.98
F9L	SYBR	82	E.H	3	Gill	34.43	34.205	0.318198
F9L	SYBR	93	E.S	7	Gill	30.4
F9L	SYBR	93	E.S	7	Gill	30.6	30.5	0.141421
F9L	SYBR	94	E.S	7	Gill	32.81
F9L	SYBR	94	E.S	7	Gill	34.07	33.44	0.890955
F9L	SYBR	95	E.S	7	Gill	32.35
F9L	SYBR	95	E.S	7	Gill	32.6	32.475	0.176777
F9L	SYBR	96	E.S	7	Gill	29.89
F9L	SYBR	96	E.S	7	Gill	30.19	30.04	0.212132
F9L	SYBR	97	E.S	7	Gill	32.4
F9L	SYBR	97	E.S	7	Gill	32.34	32.37	0.0424264
F9L	SYBR	98	E.H	7	Gill	29.24
F9L	SYBR	98	E.H	7	Gill	29	29.12	0.169706
F9L	SYBR	99	E.H	7	Gill	28.52
F9L	SYBR	99	E.H	7	Gill	28.38	28.45	0.0989949
F9L	SYBR	100	E.H	7	Gill	28.27
F9L	SYBR	100	E.H	7	Gill	28.33	28.3	0.0424264
F9L	SYBR	101	E.H	7	Gill	28.75
F9L	SYBR	101	E.H	7	Gill	29.03	28.89	0.19799
F9L	SYBR	102	E.H	7	Gill	29.18
F9L	SYBR	102	E.H	7	Gill	29.5	29.34	0.226274
F9L	SYBR	114	E.S	10	Gill	29.83
F9L	SYBR	114	E.S	10	Gill	30.19	30.01	0.254558
F9L	SYBR	115	E.S	10	Gill	31.82
F9L	SYBR	115	E.S	10	Gill	31.58	31.7	0.169706
F9L	SYBR	116	E.S	10	Gill	29.1
F9L	SYBR	116	E.S	10	Gill	29.03	29.065	0.0494975
F9L	SYBR	117	E.S	10	Gill	31.49
F9L	SYBR	117	E.S	10	Gill	32.23	31.86	0.523259
F9L	SYBR	118	E.S	10	Gill	28.92
F9L	SYBR	118	E.S	10	Gill	28.83	28.875	0.0636396
F9L	SYBR	119	E.H	10	Gill	24.38
F9L	SYBR	119	E.H	10	Gill	24.55	24.465	0.120208
F9L	SYBR	120	E.H	10	Gill	25.39
F9L	SYBR	120	E.H	10	Gill	25.24	25.315	0.106066
F9L	SYBR	121	E.H	10	Gill	24.76
F9L	SYBR	121	E.H	10	Gill	25.13	24.945	0.26163
F9L	SYBR	122	E.H	10	Gill	27
F9L	SYBR	122	E.H	10	Gill	27.3	27.15	0.212132
F9L	SYBR	123	E.H	10	Gill	23.97
F9L	SYBR	123	E.H	10	Gill	23.99	23.98	0.0141421
F9L	SYBR	134	E.S	14	Gill	27.8
F9L	SYBR	134	E.S	14	Gill	27.45	27.625	0.247487
F9L	SYBR	135	E.S	14	Gill	26.74
F9L	SYBR	135	E.S	14	Gill	26.74	26.74	0
F9L	SYBR	136	E.S	14	Gill	29.75
F9L	SYBR	136	E.S	14	Gill	29.96	29.855	0.148492
F9L	SYBR	137	E.S	14	Gill	35.99
F9L	SYBR	137	E.S	14	Gill	35.56	35.775	0.304056
F9L	SYBR	138	E.S	14	Gill	29.22
F9L	SYBR	138	E.S	14	Gill	29.59	29.405	0.26163
F9L	SYBR	139	E.H	14	Gill	22.65
F9L	SYBR	139	E.H	14	Gill	22.52	22.585	0.0919239
F9L	SYBR	140	E.H	14	Gill	23.86
F9L	SYBR	140	E.H	14	Gill	23.24	23.55	0.438406
F9L	SYBR	141	E.H	14	Gill	22.04
F9L	SYBR	141	E.H	14	Gill	22.06	22.05	0.0141421
F9L	SYBR	142	E.H	14	Gill	22.63
F9L	SYBR	142	E.H	14	Gill	22.62	22.625	0.00707107
F9L	SYBR	143	E.H	14	Gill	24.04
F9L	SYBR	143	E.H	14	Gill	24.06	24.05	0.0141421
F9L	SYBR	154	E.S	15	Gill	28.35
F9L	SYBR	154	E.S	15	Gill	28.11	28.23	0.169706
F9L	SYBR	155	E.S	15	Gill	26.24
F9L	SYBR	155	E.S	15	Gill	26.18	26.21	0.0424264
F9L	SYBR	156	E.S	15	Gill	30.36
F9L	SYBR	156	E.S	15	Gill	30.14	30.25	0.155563
F9L	SYBR	157	E.S	15	Gill	29.34
F9L	SYBR	157	E.S	15	Gill	29.57	29.455	0.162635
F9L	SYBR	158	E.S	15	Gill	30.58
F9L	SYBR	158	E.S	15	Gill	30.75	30.665	0.120208
F9L	SYBR	189	E.S	21	Gill	28.6
F9L	SYBR	189	E.S	21	Gill	28.3	28.45	0.212132
F9L	SYBR	190	E.S	21	Gill	27.28
F9L	SYBR	190	E.S	21	Gill	27.49	27.385	0.148492
F9L	SYBR	191	E.S	21	Gill	26.29
F9L	SYBR	191	E.S	21	Gill	26.26	26.275	0.0212132
F9L	SYBR	192	E.S	21	Gill	27.04
F9L	SYBR	192	E.S	21	Gill	26.98	27.01	0.0424264
F9L	SYBR	193	E.S	21	Gill	27.72
F9L	SYBR	193	E.S	21	Gill	28.1	27.91	0.268701
F9L	SYBR	204	E.S	28	Gill	26.37
F9L	SYBR	204	E.S	28	Gill	26.58	26.475	0.148492
F9L	SYBR	205	E.S	28	Gill	24.4
F9L	SYBR	205	E.S	28	Gill	24.6	24.5	0.141421
F9L	SYBR	206	E.S	28	Gill	26.52
F9L	SYBR	206	E.S	28	Gill	26.58	26.55	0.0424264
F9L	SYBR	207	E.S	28	Gill	27.11
F9L	SYBR	207	E.S	28	Gill	27.53	27.32	0.296985
F9L	SYBR	208	E.S	28	Gill	28.71
F9L	SYBR	208	E.S	28	Gill	28.45	28.58	0.183848
F9L	SYBR	195	C.S	28	Gill	N/A
F9L	SYBR	NTC			Gill	N/A
F9L	SYBR	NRT			Gill	N/A

## Sheet: G1L (cDNA)
Target	Fluor	Sample	Group	DPE	Biological Set Name	Cq	Cq Mean	StDev
G1L	SYBR	53	E.S	1	Gill	40
G1L	SYBR	53	E.S	1	Gill	40	40	0
G1L	SYBR	54	E.S	1	Gill	40
G1L	SYBR	54	E.S	1	Gill	40	40	0
G1L	SYBR	55	E.S	1	Gill	40
G1L	SYBR	55	E.S	1	Gill	40	40	0
G1L	SYBR	56	E.S	1	Gill	40
G1L	SYBR	56	E.S	1	Gill	40	40	0
G1L	SYBR	57	E.S	1	Gill	40
G1L	SYBR	57	E.S	1	Gill	40	40	0
G1L	SYBR	58	E.H	1	Gill	40
G1L	SYBR	58	E.H	1	Gill	40	40	0
G1L	SYBR	59	E.H	1	Gill	40
G1L	SYBR	59	E.H	1	Gill	40	40	0
G1L	SYBR	60	E.H	1	Gill	40
G1L	SYBR	60	E.H	1	Gill	40	40	0
G1L	SYBR	61	E.H	1	Gill	40
G1L	SYBR	61	E.H	1	Gill	40	40	0
G1L	SYBR	62	E.H	1	Gill	40
G1L	SYBR	62	E.H	1	Gill	40	40	0
G1L	SYBR	73	E.S	3	Gill	33.52
G1L	SYBR	73	E.S	3	Gill	32.35	32.935	0.827315
G1L	SYBR	74	E.S	3	Gill	30.8
G1L	SYBR	74	E.S	3	Gill	30.76	30.78	0.0282843
G1L	SYBR	75	E.S	3	Gill	31.2
G1L	SYBR	75	E.S	3	Gill	31.15	31.175	0.0353553
G1L	SYBR	76	E.S	3	Gill	30.64
G1L	SYBR	76	E.S	3	Gill	31.35	30.995	0.502046
G1L	SYBR	77	E.S	3	Gill	30.54
G1L	SYBR	77	E.S	3	Gill	30.42	30.48	0.0848528
G1L	SYBR	78	E.H	3	Gill	34.5
G1L	SYBR	78	E.H	3	Gill	33.36	33.93	0.806102
G1L	SYBR	79	E.H	3	Gill	32.59
G1L	SYBR	79	E.H	3	Gill	32.13	32.36	0.325269
G1L	SYBR	80	E.H	3	Gill	30.14
G1L	SYBR	80	E.H	3	Gill	31.17	30.655	0.72832
G1L	SYBR	81	E.H	3	Gill	32.29
G1L	SYBR	81	E.H	3	Gill	32.58	32.435	0.205061
G1L	SYBR	82	E.H	3	Gill	33.74
G1L	SYBR	82	E.H	3	Gill	33.18	33.46	0.39598
G1L	SYBR	93	E.S	7	Gill	29.87
G1L	SYBR	93	E.S	7	Gill	30.17	30.02	0.212132
G1L	SYBR	94	E.S	7	Gill	34.12
G1L	SYBR	94	E.S	7	Gill	34.15	34.135	0.0212132
G1L	SYBR	95	E.S	7	Gill	32.34
G1L	SYBR	95	E.S	7	Gill	31.71	32.025	0.445477
G1L	SYBR	96	E.S	7	Gill	29.42
G1L	SYBR	96	E.S	7	Gill	29.85	29.635	0.304056
G1L	SYBR	97	E.S	7	Gill	32.8
G1L	SYBR	97	E.S	7	Gill	31.81	32.305	0.700036
G1L	SYBR	98	E.H	7	Gill	28.04
G1L	SYBR	98	E.H	7	Gill	28.7	28.37	0.46669
G1L	SYBR	99	E.H	7	Gill	28.41
G1L	SYBR	99	E.H	7	Gill	28.11	28.26	0.212132
G1L	SYBR	100	E.H	7	Gill	27.26
G1L	SYBR	100	E.H	7	Gill	27.31	27.285	0.0353553
G1L	SYBR	101	E.H	7	Gill	28.12
G1L	SYBR	101	E.H	7	Gill	28.24	28.18	0.0848528
G1L	SYBR	102	E.H	7	Gill	28.27
G1L	SYBR	102	E.H	7	Gill	28.17	28.22	0.0707107
G1L	SYBR	114	E.S	10	Gill	29.27
G1L	SYBR	114	E.S	10	Gill	28.74	29.005	0.374767
G1L	SYBR	115	E.S	10	Gill	30.84
G1L	SYBR	115	E.S	10	Gill	31.21	31.025	0.26163
G1L	SYBR	116	E.S	10	Gill	27.82
G1L	SYBR	116	E.S	10	Gill	27.85	27.835	0.0212132
G1L	SYBR	117	E.S	10	Gill	30.44
G1L	SYBR	117	E.S	10	Gill	31.09	30.765	0.459619
G1L	SYBR	118	E.S	10	Gill	28.29
G1L	SYBR	118	E.S	10	Gill	28.28	28.285	0.00707107
G1L	SYBR	119	E.H	10	Gill	23.21
G1L	SYBR	119	E.H	10	Gill	23.31	23.26	0.0707107
G1L	SYBR	120	E.H	10	Gill	24.83
G1L	SYBR	120	E.H	10	Gill	24.79	24.81	0.0282843
G1L	SYBR	121	E.H	10	Gill	24.09
G1L	SYBR	121	E.H	10	Gill	24.26	24.175	0.120208
G1L	SYBR	122	E.H	10	Gill	26.6
G1L	SYBR	122	E.H	10	Gill	26.54	26.57	0.0424264
G1L	SYBR	123	E.H	10	Gill	23.28
G1L	SYBR	123	E.H	10	Gill	23.25	23.265	0.0212132
G1L	SYBR	134	E.S	14	Gill	26.18
G1L	SYBR	134	E.S	14	Gill	26.37	26.275	0.13435
G1L	SYBR	135	E.S	14	Gill	25.39
G1L	SYBR	135	E.S	14	Gill	25.54	25.465	0.106066
G1L	SYBR	136	E.S	14	Gill	28.5
G1L	SYBR	136	E.S	14	Gill	28.37	28.435	0.0919239
G1L	SYBR	137	E.S	14	Gill	37.33
G1L	SYBR	137	E.S	14	Gill	35.78	36.555	1.09602	Ct parallel variability
G1L	SYBR	138	E.S	14	Gill	29.5
G1L	SYBR	138	E.S	14	Gill	29.22	29.36	0.19799
G1L	SYBR	139	E.H	14	Gill	21.5
G1L	SYBR	139	E.H	14	Gill	21.49	21.495	0.00707107
G1L	SYBR	140	E.H	14	Gill	22.15
G1L	SYBR	140	E.H	14	Gill	22.46	22.305	0.219203
G1L	SYBR	141	E.H	14	Gill	20.46
G1L	SYBR	141	E.H	14	Gill	20.89	20.675	0.304056
G1L	SYBR	142	E.H	14	Gill	21.48
G1L	SYBR	142	E.H	14	Gill	21.48	21.48	0
G1L	SYBR	143	E.H	14	Gill	22.64
G1L	SYBR	143	E.H	14	Gill	22.71	22.675	0.0494975
G1L	SYBR	154	E.S	15	Gill	26.94
G1L	SYBR	154	E.S	15	Gill	26.77	26.855	0.120208
G1L	SYBR	155	E.S	15	Gill	24.66
G1L	SYBR	155	E.S	15	Gill	24.83	24.745	0.120208
G1L	SYBR	156	E.S	15	Gill	28.78
G1L	SYBR	156	E.S	15	Gill	28.73	28.755	0.0353553
G1L	SYBR	157	E.S	15	Gill	28.71
G1L	SYBR	157	E.S	15	Gill	28.42	28.565	0.205061
G1L	SYBR	158	E.S	15	Gill	29.38
G1L	SYBR	158	E.S	15	Gill	29.67	29.525	0.205061
G1L	SYBR	189	E.S	21	Gill	27.98
G1L	SYBR	189	E.S	21	Gill	27.75	27.865	0.162635
G1L	SYBR	190	E.S	21	Gill	26.32
G1L	SYBR	190	E.S	21	Gill	26.46	26.39	0.0989949
G1L	SYBR	191	E.S	21	Gill	25.09
G1L	SYBR	191	E.S	21	Gill	25.09	25.09	0
G1L	SYBR	192	E.S	21	Gill	26.01
G1L	SYBR	192	E.S	21	Gill	25.94	25.975	0.0494975
G1L	SYBR	193	E.S	21	Gill	27.32
G1L	SYBR	193	E.S	21	Gill	27.48	27.4	0.113137
G1L	SYBR	204	E.S	28	Gill	25.73
G1L	SYBR	204	E.S	28	Gill	25.69	25.71	0.0282843
G1L	SYBR	205	E.S	28	Gill	23.13
G1L	SYBR	205	E.S	28	Gill	23.28	23.205	0.106066
G1L	SYBR	206	E.S	28	Gill	25.13
G1L	SYBR	206	E.S	28	Gill	25.27	25.2	0.0989949
G1L	SYBR	207	E.S	28	Gill	26.58
G1L	SYBR	207	E.S	28	Gill	26.56	26.57	0.0141421
G1L	SYBR	208	E.S	28	Gill	27.48
G1L	SYBR	208	E.S	28	Gill	27.55	27.515	0.0494975
G1L	SYBR	195	C.S	28	Gill	N/A
G1L	SYBR	NTC			Gill	N/A
G1L	SYBR	NRT			Gill	N/A

[truncated: 3 more sheets: D13L-spleen (cDNA-probe assay), D13L-gills (cDNA - probe assay), D13L-gills (DNA - probe assay)]
