# Supplementary material for: Mucosal and Systemic Immune Responses to Salmon Gill Poxvirus Infection in Atlantic Salmon Are Modulated Upon Hydrocortisone Injection
Source: Front Immunol. 2021 Jun 9;12:689302. doi: 10.3389/fimmu.2021.689302 (PMC8221106; doi:10.3389/fimmu.2021.689302)
Supplement: Supplementary file 8 [file Table_3.xlsx]

## Sheet: EF1a
Target	Sample	Group	DPE	Biological Set Name	Cq (EF1a)	Cq Mean (EF1a)	StDev-parallels	Difference from mean
EF1A	43	C.S	1	Gill	18.45
EF1A	43	C.S	1	Gill	18.54	18.495	0.0636396	0.145764		Cq EF1a (mean): 18,6408
EF1A	44	C.S	1	Gill	19.45					Cut of: 1,5
EF1A	44	C.S	1	Gill	19.42	19.435	0.0212132	0.7942
EF1A	45	C.S	1	Gill	17.99
EF1A	45	C.S	1	Gill	18.4	18.195	0.289914	0.4458
EF1A	46	C.S	1	Gill	18.33
EF1A	46	C.S	1	Gill	18.26	18.295	0.0494975	0.3458
EF1A	47	C.S	1	Gill	18.45
EF1A	47	C.S	1	Gill	18.12	18.285	0.233345	0.3558
EF1A	48	C.H	1	Gill	18.24
EF1A	48	C.H	1	Gill	18.13	18.185	0.0777817	0.4558
EF1A	49	C.H	1	Gill	19.15
EF1A	49	C.H	1	Gill	19.33	19.24	0.127279	0.5992
EF1A	50	C.H	1	Gill	18.89
EF1A	50	C.H	1	Gill	18.47	18.68	0.296985	0.0392
EF1A	51	C.H	1	Gill	21.1
EF1A	51	C.H	1	Gill	21.01	21.055	0.0636396	2.4142	Diverge from mean
EF1A	52	C.H	1	Gill	19.06
EF1A	52	C.H	1	Gill	19.16	19.11	0.0707107	0.4692
EF1A	53	E.S	1	Gill	19.03
EF1A	53	E.S	1	Gill	18.8	18.915	0.162635	0.2742
EF1A	54	E.S	1	Gill	18.38
EF1A	54	E.S	1	Gill	18.41	18.395	0.0212132	0.2458
EF1A	55	E.S	1	Gill	18.27
EF1A	55	E.S	1	Gill	18.41	18.34	0.0989949	0.3008
EF1A	56	E.S	1	Gill	19.56
EF1A	56	E.S	1	Gill	19.68	19.62	0.0848528	0.9792
EF1A	57	E.S	1	Gill	23.69
EF1A	57	E.S	1	Gill	23.31	23.5	0.268701	4.8592	Diverge from mean
EF1A	58	E.H	1	Gill	18.28
EF1A	58	E.H	1	Gill	17.9	18.09	0.268701	0.5508
EF1A	59	E.H	1	Gill	19.03
EF1A	59	E.H	1	Gill	19.67	19.35	0.452548	0.7092
EF1A	60	E.H	1	Gill	27.15
EF1A	60	E.H	1	Gill	26.62	26.885	0.374767	8.2442	Diverge from mean
EF1A	61	E.H	1	Gill	19.27
EF1A	61	E.H	1	Gill	19.3	19.285	0.0212132	0.6442
EF1A	62	E.H	1	Gill	18.88
EF1A	62	E.H	1	Gill	18.96	18.92	0.0565685	0.2792
EF1A	63	C.S	3	Gill	18.15
EF1A	63	C.S	3	Gill	18.38	18.265	0.162635	0.3758
EF1A	64	C.S	3	Gill	19.04
EF1A	64	C.S	3	Gill	19.02	19.03	0.0141421	0.3892
EF1A	65	C.S	3	Gill	18.08
EF1A	65	C.S	3	Gill	18.14	18.11	0.0424264	0.5308
EF1A	66	C.S	3	Gill	18.72
EF1A	66	C.S	3	Gill	18.14	18.43	0.410122	0.2108
EF1A	67	C.S	3	Gill	18.27
EF1A	67	C.S	3	Gill	18.34	18.305	0.0494975	0.3358
EF1A	68	C.H	3	Gill	19.56
EF1A	68	C.H	3	Gill	19.65	19.605	0.0636396	0.9642
EF1A	69	C.H	3	Gill	18.08
EF1A	69	C.H	3	Gill	17.94	18.01	0.0989949	0.6308
EF1A	70	C.H	3	Gill	17.57
EF1A	70	C.H	3	Gill	17.46	17.515	0.0777817	1.1258
EF1A	71	C.H	3	Gill	18.08
EF1A	71	C.H	3	Gill	18.18	18.13	0.0707107	0.5108
EF1A	72	C.H	3	Gill	18.21
EF1A	72	C.H	3	Gill	18.55	18.38	0.240416	0.2608
EF1A	73	E.S	3	Gill	17.76
EF1A	73	E.S	3	Gill	18.13	17.945	0.26163	0.6958
EF1A	74	E.S	3	Gill	18.23
EF1A	74	E.S	3	Gill	18.05	18.14	0.127279	0.5008
EF1A	75	E.S	3	Gill	19.25
EF1A	75	E.S	3	Gill	18.63	18.94	0.438406	0.2992
EF1A	76	E.S	3	Gill	18.43
EF1A	76	E.S	3	Gill	18.43	18.43	0	0.2108
EF1A	77	E.S	3	Gill	17.49
EF1A	77	E.S	3	Gill	17.55	17.52	0.0424264	1.1208
EF1A	78	E.H	3	Gill	18.01
EF1A	78	E.H	3	Gill	18.07	18.04	0.0424264	0.6008
EF1A	79	E.H	3	Gill	18.23
EF1A	79	E.H	3	Gill	18.05	18.14	0.127279	0.5008
EF1A	80	E.H	3	Gill	18
EF1A	80	E.H	3	Gill	17.99	17.995	0.00707107	0.6458
EF1A	81	E.H	3	Gill	18.54
EF1A	81	E.H	3	Gill	18.81	18.675	0.190919	0.0342
EF1A	82	E.H	3	Gill	18.71
EF1A	82	E.H	3	Gill	18.69	18.7	0.0141421	0.0592
EF1A	83	C.S	7	Gill	18.74
EF1A	83	C.S	7	Gill	18.74	18.74	0	0.0992
EF1A	84	C.S	7	Gill	17.42
EF1A	84	C.S	7	Gill	17.38	17.4	0.0282843	1.2408
EF1A	85	C.S	7	Gill	17.61
EF1A	85	C.S	7	Gill	17.75	17.68	0.0989949	0.9608
EF1A	86	C.S	7	Gill	17.73
EF1A	86	C.S	7	Gill	17.8	17.765	0.0494975	0.8758
EF1A	87	C.S	7	Gill	17.43
EF1A	87	C.S	7	Gill	17.27	17.35	0.113137	1.2908
EF1A	88	C.H	7	Gill	29.68
EF1A	88	C.H	7	Gill	29.8	29.74	0.0848528	11.0992	Diverge from mean
EF1A	89	C.H	7	Gill	18.17
EF1A	89	C.H	7	Gill	18.28	18.225	0.0777817	0.4158
EF1A	90	C.H	7	Gill	18.15
EF1A	90	C.H	7	Gill	18.76	18.455	0.431335	0.1858
EF1A	91	C.H	7	Gill	26.61
EF1A	91	C.H	7	Gill	26.45	26.53	0.113137	7.8892	Diverge from mean
EF1A	92	C.H	7	Gill	18.5
EF1A	92	C.H	7	Gill	18.49	18.495	0.00707107	0.1458
EF1A	93	E.S	7	Gill	18.16
EF1A	93	E.S	7	Gill	18.04	18.1	0.0848528	0.5408
EF1A	94	E.S	7	Gill	19.67
EF1A	94	E.S	7	Gill	19.87	19.77	0.141421	1.1292
EF1A	95	E.S	7	Gill	18.16
EF1A	95	E.S	7	Gill	18.13	18.145	0.0212132	0.4958
EF1A	96	E.S	7	Gill	17.64
EF1A	96	E.S	7	Gill	17.78	17.71	0.0989949	0.9308
EF1A	97	E.S	7	Gill	17.99
EF1A	97	E.S	7	Gill	18.23	18.11	0.169706	0.5308
EF1A	98	E.H	7	Gill	19.01
EF1A	98	E.H	7	Gill	19.48	19.245	0.33234	0.6042
EF1A	99	E.H	7	Gill	19.77
EF1A	99	E.H	7	Gill	19.61	19.69	0.113137	1.0492
EF1A	100	E.H	7	Gill	19.38
EF1A	100	E.H	7	Gill	19.29	19.335	0.0636396	0.6942
EF1A	101	E.H	7	Gill	19.51
EF1A	101	E.H	7	Gill	19.45	19.48	0.0424264	0.8392
EF1A	102	E.H	7	Gill	19.07
EF1A	102	E.H	7	Gill	19.27	19.17	0.141421	0.5292
EF1A	104	C.S	10	Gill	17.96
EF1A	104	C.S	10	Gill	17.72	17.84	0.169706	0.8008
EF1A	105	C.S	10	Gill	17.87
EF1A	105	C.S	10	Gill	17.61	17.74	0.183848	0.9008
EF1A	106	C.S	10	Gill	17.66
EF1A	106	C.S	10	Gill	17.42	17.54	0.169706	1.1008
EF1A	107	C.S	10	Gill	17.71
EF1A	107	C.S	10	Gill	18.08	17.895	0.26163	0.7458
EF1A	108	C.S	10	Gill	18.37
EF1A	108	C.S	10	Gill	18.6	18.485	0.162635	0.1558
EF1A	109	C.H	10	Gill	18.25
EF1A	109	C.H	10	Gill	18.15	18.2	0.0707107	0.4408
EF1A	110	C.H	10	Gill	18.94
EF1A	110	C.H	10	Gill	19.15	19.045	0.148492	0.4042
EF1A	111	C.H	10	Gill	17.94
EF1A	111	C.H	10	Gill	17.57	17.755	0.26163	0.8858
EF1A	112	C.H	10	Gill
EF1A	112	C.H	10	Gill	17.77	17.77		0.8708
EF1A	113	C.H	10	Gill	17.54
EF1A	113	C.H	10	Gill	17.71	17.625	0.120208	1.0158
EF1A	114	E.S	10	Gill	18.26
EF1A	114	E.S	10	Gill	16.55	17.405	1.20915	1.2358	Ct parallel variability
EF1A	115	E.S	10	Gill	22.78
EF1A	115	E.S	10	Gill	22.73	22.755	0.0353553	4.1142	Diverge from mean
EF1A	116	E.S	10	Gill	17.8
EF1A	116	E.S	10	Gill	18.01	17.905	0.148492	0.7358
EF1A	117	E.S	10	Gill	17.71
EF1A	117	E.S	10	Gill	17.67	17.69	0.0282843	0.9508
EF1A	118	E.S	10	Gill	20.16
EF1A	118	E.S	10	Gill	20.25	20.205	0.0636396	1.5642
EF1A	119	E.H	10	Gill	18.33
EF1A	119	E.H	10	Gill	18.51	18.42	0.127279	0.2208
EF1A	120	E.H	10	Gill	18.26
EF1A	120	E.H	10	Gill	17.79	18.025	0.33234	0.6158
EF1A	121	E.H	10	Gill	17.55
EF1A	121	E.H	10	Gill	17.52	17.535	0.0212132	1.1058
EF1A	122	E.H	10	Gill	17.96
EF1A	122	E.H	10	Gill	18.14	18.05	0.127279	0.5908
EF1A	123	E.H	10	Gill	19.12
EF1A	123	E.H	10	Gill	19.4	19.26	0.19799	0.6192
EF1A	124	C.S	14	Gill	18.48
EF1A	124	C.S	14	Gill	18.17	18.325	0.219203	0.3158
EF1A	125	C.S	14	Gill	18.17
EF1A	125	C.S	14	Gill	18.23	18.2	0.0424264	0.4408
EF1A	126	C.S	14	Gill	18.02
EF1A	126	C.S	14	Gill	17.98	18	0.0282843	0.6408
EF1A	127	C.S	14	Gill	17.43
EF1A	127	C.S	14	Gill	17.41	17.42	0.0141421	1.2208
EF1A	128	C.S	14	Gill	17.69
EF1A	128	C.S	14	Gill	17.82	17.755	0.0919239	0.8858
EF1A	129	C.H	14	Gill	17.51
EF1A	129	C.H	14	Gill	18.22	17.865	0.502046	0.7758
EF1A	130	C.H	14	Gill	18.87
EF1A	130	C.H	14	Gill	19.11	18.99	0.169706	0.3492
EF1A	131	C.H	14	Gill	18.13
EF1A	131	C.H	14	Gill	18.3	18.215	0.120208	0.4258
EF1A	132	C.H	14	Gill	18.99
EF1A	132	C.H	14	Gill	18.83	18.91	0.113137	0.2692
EF1A	133	C.H	14	Gill	18.21
EF1A	133	C.H	14	Gill	18.22	18.215	0.00707107	0.4258
EF1A	134	E.S	14	Gill	17.52
EF1A	134	E.S	14	Gill	17.5	17.51	0.0141421	1.1308
EF1A	135	E.S	14	Gill	17.73
EF1A	135	E.S	14	Gill	17.41	17.57	0.226274	1.0708
EF1A	136	E.S	14	Gill	17.99
EF1A	136	E.S	14	Gill	17.71	17.85	0.19799	0.7908
EF1A	137	E.S	14	Gill	22.7
EF1A	137	E.S	14	Gill	22.85	22.775	0.106066	4.1342	Diverge from mean
EF1A	138	E.S	14	Gill	18.95
EF1A	138	E.S	14	Gill	19.07	19.01	0.0848528	0.3692
EF1A	139	E.H	14	Gill	18.28
EF1A	139	E.H	14	Gill	19.01	18.645	0.516188	0.0042
EF1A	140	E.H	14	Gill	18.61
EF1A	140	E.H	14	Gill	18.8	18.705	0.13435	0.0642
EF1A	141	E.H	14	Gill	17.91
EF1A	141	E.H	14	Gill	17.9	17.905	0.00707107	0.7358
EF1A	142	E.H	14	Gill	17.88
EF1A	142	E.H	14	Gill	17.98	17.93	0.0707107	0.7108
EF1A	143	E.H	14	Gill	18.16
EF1A	143	E.H	14	Gill	17.78	17.97	0.268701	0.6708
EF1A	145	E.H	15	Gill	18.59
EF1A	145	E.H	15	Gill	18.58	18.585	0.00707107	0.0558
EF1A	146	E.H	15	Gill	21
EF1A	146	E.H	15	Gill	20.82	20.91	0.127279	2.2692	Diverge from mean
EF1A	147	E.H	15	Gill	18.18
EF1A	147	E.H	15	Gill	18.27	18.225	0.0636396	0.4158
EF1A	148	E.H	15	Gill	18.2
EF1A	148	E.H	15	Gill	17.81	18.005	0.275772	0.6358
EF1A	153	E.H	15	Gill	17.96
EF1A	153	E.H	15	Gill	17.9	17.93	0.0424264	0.7108
EF1A	154	E.S	15	Gill	17.61
EF1A	154	E.S	15	Gill	17.45	17.53	0.113137	1.1108
EF1A	155	E.S	15	Gill	17.56
EF1A	155	E.S	15	Gill	17.39	17.475	0.120208	1.1658
EF1A	156	E.S	15	Gill	17.55
EF1A	156	E.S	15	Gill	17.75	17.65	0.141421	0.9908
EF1A	157	E.S	15	Gill	17.8
EF1A	157	E.S	15	Gill	17.68	17.74	0.0848528	0.9008
EF1A	158	E.S	15	Gill	17.97
EF1A	158	E.S	15	Gill	18.01	17.99	0.0282843	0.6508
EF1A	161	C.S	15	Gill	17.76
EF1A	161	C.S	15	Gill	17.96	17.86	0.141421	0.7808
EF1A	162	C.S	15	Gill	17.89
EF1A	162	C.S	15	Gill	17.65	17.77	0.169706	0.8708
EF1A	163	C.S	15	Gill	18.08
EF1A	163	C.S	15	Gill	18.16	18.12	0.0565685	0.5208
EF1A	164	C.S	15	Gill	18.83
EF1A	164	C.S	15	Gill	18.86	18.845	0.0212132	0.2042
EF1A	165	C.S	15	Gill	18.32
EF1A	165	C.S	15	Gill	18.56	18.44	0.169706	0.2008
EF1A	166	C.H	15	Gill	17.93
EF1A	166	C.H	15	Gill	17.86	17.895	0.0494975	0.7458
EF1A	167	C.H	15	Gill	17.98
EF1A	167	C.H	15	Gill	17.64	17.81	0.240416	0.8308
EF1A	168	C.H	15	Gill	18.08
EF1A	168	C.H	15	Gill	17.84	17.96	0.169706	0.6808
EF1A	169	C.H	15	Gill	18.28
EF1A	169	C.H	15	Gill	17.97	18.125	0.219203	0.5158
EF1A	170	C.H	15	Gill	18.23
EF1A	170	C.H	15	Gill	18.01	18.12	0.155563	0.5208
EF1A	180	C.S	21	Gill	18.9
EF1A	180	C.S	21	Gill	18.75	18.825	0.106066	0.1842
EF1A	181	C.S	21	Gill	18.85
EF1A	181	C.S	21	Gill	18.36	18.605	0.346482	0.0358
EF1A	182	C.S	21	Gill	18.87
EF1A	182	C.S	21	Gill	18.51	18.69	0.254558	0.0492
EF1A	183	C.S	21	Gill	17.88
EF1A	183	C.S	21	Gill	17.51	17.695	0.26163	0.9458
EF1A	184	C.H	21	Gill	18.32
EF1A	184	C.H	21	Gill	18.21	18.265	0.0777817	0.3758
EF1A	185	C.H	21	Gill	17.91
EF1A	185	C.H	21	Gill	17.91	17.91	0	0.7308
EF1A	186	C.H	21	Gill	17.63
EF1A	186	C.H	21	Gill	17.69	17.66	0.0424264	0.9808
EF1A	187	C.H	21	Gill	17.95
EF1A	187	C.H	21	Gill	17.94	17.945	0.00707107	0.6958
EF1A	188	C.H	21	Gill	18.2
EF1A	188	C.H	21	Gill	18.15	18.175	0.0353553	0.4658
EF1A	189	E.S	21	Gill	20.39
EF1A	189	E.S	21	Gill	19.9	20.145	0.346482	1.5042	Diverge from mean
EF1A	190	E.S	21	Gill	17.86
EF1A	190	E.S	21	Gill	17.55	17.705	0.219203	0.9358
EF1A	191	E.S	21	Gill	18.13
EF1A	191	E.S	21	Gill	17.86	17.995	0.190919	0.6458
EF1A	192	E.S	21	Gill	18.02
EF1A	192	E.S	21	Gill	18.12	18.07	0.0707107	0.5708
EF1A	193	E.S	21	Gill	21.09
EF1A	193	E.S	21	Gill	21.19	21.14	0.0707107	2.4992	Diverge from mean
EF1A	194	C.S	28	Gill	17.52
EF1A	194	C.S	28	Gill	17.75	17.635	0.162635	1.0058
EF1A	195	C.S	28	Gill	17.86
EF1A	195	C.S	28	Gill	18.17	18.015	0.219203	0.6258
EF1A	196	C.S	28	Gill	18.08
EF1A	196	C.S	28	Gill	17.79	17.935	0.205061	0.7058
EF1A	198	C.S	28	Gill	18.36
EF1A	198	C.S	28	Gill	18.36	18.36	0	0.2808
EF1A	199	C.H	28	Gill	18.79
EF1A	199	C.H	28	Gill	18.91	18.85	0.0848528	0.2092
EF1A	200	C.H	28	Gill	20.32
EF1A	200	C.H	28	Gill	20.26	20.29	0.0424264	1.6492	Diverge from mean
EF1A	201	C.H	28	Gill	19.28
EF1A	201	C.H	28	Gill	19.24	19.26	0.0282843	0.6192
EF1A	202	C.H	28	Gill	19.05
EF1A	202	C.H	28	Gill	19.04	19.045	0.00707107	0.4042
EF1A	203	C.H	28	Gill	18.11
EF1A	203	C.H	28	Gill	17.91	18.01	0.141421	0.6308
EF1A	204	E.S	28	Gill	17.72
EF1A	204	E.S	28	Gill	17.65	17.685	0.0494975	0.9558
EF1A	205	E.S	28	Gill	17.3
EF1A	205	E.S	28	Gill	17.36	17.33	0.0424264	1.3108
EF1A	206	E.S	28	Gill	17.47
EF1A	206	E.S	28	Gill	17.78	17.625	0.219203	1.0158
EF1A	207	E.S	28	Gill	19.98
EF1A	207	E.S	28	Gill	20.42	20.2	0.311127	1.5592	Diverge from mean
EF1A	208	E.S	28	Gill	19.33
EF1A	208	E.S	28	Gill	18.87	19.1	0.325269	0.4592

## Sheet: MX1 - ddCt
Target	Sample	Group	DPE	Biological Set Name	Cq (Mx)	Cq Mean (MX)	Cq Mean (EF1a)	StDev-parallels	dCt		ddCt		2^-ddCt
MX1	43	C.S	1	Gill	24.89
MX1	43	C.S	1	Gill	25.14	25.015	18.495	0.176777	6.52		-0.653		1.57243
MX1	44	C.S	1	Gill	28.48
MX1	44	C.S	1	Gill	28.63	28.555	19.435	0.106066	9.12		1.947		0.259355
MX1	45	C.S	1	Gill	24.48
MX1	45	C.S	1	Gill	25.05	24.765	18.195	0.403051	6.57		-0.603		1.51887
MX1	46	C.S	1	Gill	25.04
MX1	46	C.S	1	Gill	25.06	25.05	18.295	0.0141421	6.755		-0.418		1.33607
MX1	47	C.S	1	Gill	25.04
MX1	47	C.S	1	Gill	25.33	25.185	18.285	0.205061	6.9	7.173	-0.273		1.20832	1.17901
MX1	48	C.H	1	Gill	25.94
MX1	48	C.H	1	Gill	26	25.97	18.185	0.0424264	7.785		0.612		0.654289
MX1	49	C.H	1	Gill	26.28
MX1	49	C.H	1	Gill	26.26	26.27	19.24	0.0141421	7.03		-0.143		1.1042
MX1	50	C.H	1	Gill	25.57
MX1	50	C.H	1	Gill	25.57	25.57	18.68	0	6.89		-0.283		1.21672
MX1	51	C.H	1	Gill	30.72
MX1	51	C.H	1	Gill	30.37	30.545	21.055	0.247487	9.49		2.317		0.200684
MX1	52	C.H	1	Gill	26.81
MX1	52	C.H	1	Gill	26.87	26.84	19.11	0.0424264	7.73		0.557		0.679714
MX1	53	E.S	1	Gill	27.26
MX1	53	E.S	1	Gill	27.5	27.38	18.915	0.169706	8.465		1.292		0.408384
MX1	54	E.S	1	Gill	24.97
MX1	54	E.S	1	Gill	24.86	24.915	18.395	0.0777817	6.52		-0.653		1.57243
MX1	55	E.S	1	Gill	25.48
MX1	55	E.S	1	Gill	25.41	25.445	18.34	0.0494975	7.105		-0.068		1.04826
MX1	56	E.S	1	Gill	28.18
MX1	56	E.S	1	Gill	28.13	28.155	19.62	0.0353553	8.535		1.362		0.389043
MX1	57	E.S	1	Gill	30.1
MX1	57	E.S	1	Gill	30.01	30.055	23.5	0.0636396	6.555		-0.618		1.53475
MX1	58	E.H	1	Gill	26.21
MX1	58	E.H	1	Gill	25.78	25.995	18.09	0.304056	7.905		0.732		0.602069
MX1	59	E.H	1	Gill	25.75
MX1	59	E.H	1	Gill	26.21	25.98	19.35	0.325269	6.63		-0.543		1.457
MX1	60	E.H	1	Gill	30.48
MX1	60	E.H	1	Gill	30.82	30.65	26.885	0.240416	3.765		-3.408		10.6148
MX1	61	E.H	1	Gill	28.51
MX1	61	E.H	1	Gill	28.5	28.505	19.285	0.00707107	9.22		2.047		0.241987
MX1	62	E.H	1	Gill	26.28
MX1	62	E.H	1	Gill	26.29	26.285	18.92	0.00707107	7.365		0.192		0.875391
MX1	63	C.S	3	Gill	25.5
MX1	63	C.S	3	Gill	25.4	25.45	18.265	0.0707107	7.185		0.012		0.991717
MX1	64	C.S	3	Gill	27.89
MX1	64	C.S	3	Gill	28.01	27.95	19.03	0.0848528	8.92		1.747		0.297921
MX1	65	C.S	3	Gill	24.16
MX1	65	C.S	3	Gill	24.4	24.28	18.11	0.169706	6.17		-1.003		2.00416
MX1	66	C.S	3	Gill	25.15
MX1	66	C.S	3	Gill	25.23	25.19	18.43	0.0565685	6.76		-0.413		1.33145
MX1	67	C.S	3	Gill	25.45
MX1	67	C.S	3	Gill	25.54	25.495	18.305	0.0636396	7.19		0.017		0.988286
MX1	68	C.H	3	Gill	30.54
MX1	68	C.H	3	Gill	30.12	30.33	19.605	0.296985	10.725		3.552		0.0852592
MX1	69	C.H	3	Gill	25.83
MX1	69	C.H	3	Gill	25.65	25.74	18.01	0.127279	7.73		0.557		0.679714
MX1	70	C.H	3	Gill	25.22
MX1	70	C.H	3	Gill	25.22	25.22	17.515	0	7.705		0.532		0.691595
MX1	71	C.H	3	Gill	26.18
MX1	71	C.H	3	Gill	26.32	26.25	18.13	0.0989949	8.12		0.947		0.51871
MX1	72	C.H	3	Gill	26.41
MX1	72	C.H	3	Gill	26.09	26.25	18.38	0.226274	7.87		0.697		0.616854
MX1	73	E.S	3	Gill	24.84
MX1	73	E.S	3	Gill	24.59	24.715	17.945	0.176777	6.77		-0.403		1.32225
MX1	74	E.S	3	Gill	24.26
MX1	74	E.S	3	Gill	24.33	24.295	18.14	0.0494975	6.155		-1.018		2.02511
MX1	75	E.S	3	Gill	25.22
MX1	75	E.S	3	Gill	25.5	25.36	18.94	0.19799	6.42		-0.753		1.68529
MX1	76	E.S	3	Gill	23.85
MX1	76	E.S	3	Gill	23.82	23.835	18.43	0.0212132	5.405		-1.768		3.40581
MX1	77	E.S	3	Gill	23.95
MX1	77	E.S	3	Gill	23.77	23.86	17.52	0.127279	6.34		-0.833		1.78139
MX1	78	E.H	3	Gill	25.12
MX1	78	E.H	3	Gill	25.13	25.125	18.04	0.00707107	7.085		-0.088		1.0629
MX1	79	E.H	3	Gill	26.1
MX1	79	E.H	3	Gill	26.02	26.06	18.14	0.0565685	7.92		0.747		0.595841
MX1	80	E.H	3	Gill	26.62
MX1	80	E.H	3	Gill	26.6	26.61	17.995	0.0141421	8.615		1.442		0.368057
MX1	81	E.H	3	Gill	26.41
MX1	81	E.H	3	Gill	26.16	26.285	18.675	0.176777	7.61		0.437		0.738669
MX1	82	E.H	3	Gill	26.98
MX1	82	E.H	3	Gill	27.24	27.11	18.7	0.183848	8.41		1.237		0.424254
MX1	83	C.S	7	Gill	27
MX1	83	C.S	7	Gill	26.85	26.925	18.74	0.106066	8.185		1.012		0.495858
MX1	84	C.S	7	Gill	22.4
MX1	84	C.S	7	Gill	22.41	22.405	17.4	0.00707107	5.005		-2.168		4.494
MX1	85	C.S	7	Gill	23.57
MX1	85	C.S	7	Gill	23.41	23.49	17.68	0.113137	5.81		-1.363		2.57219
MX1	86	C.S	7	Gill	24.01
MX1	86	C.S	7	Gill	24.03	24.02	17.765	0.0141421	6.255		-0.918		1.88949
MX1	87	C.S	7	Gill	23.75
MX1	87	C.S	7	Gill	23.57	23.66	17.35	0.127279	6.31		-0.863		1.81882
MX1	88	C.H	7	Gill	34.23
MX1	88	C.H	7	Gill	34.78	34.505	29.74	0.388909	4.765		-2.408		5.30738
MX1	89	C.H	7	Gill	27.25
MX1	89	C.H	7	Gill	27.4	27.325	18.225	0.106066	9.1		1.927		0.262975
MX1	90	C.H	7	Gill	25.7
MX1	90	C.H	7	Gill	25.61	25.655	18.455	0.0636396	7.2		0.027		0.981459
MX1	91	C.H	7	Gill	32.51
MX1	91	C.H	7	Gill	32.73	32.62	26.53	0.155563	6.09		-1.083		2.11844
MX1	92	C.H	7	Gill	26.11
MX1	92	C.H	7	Gill	26.09	26.1	18.495	0.0141421	7.605		0.432		0.741234
MX1	93	E.S	7	Gill	22.09
MX1	93	E.S	7	Gill	22.19	22.14	18.1	0.0707107	4.04		-3.133		8.77257
MX1	94	E.S	7	Gill	26.28
MX1	94	E.S	7	Gill	26.41	26.345	19.77	0.0919239	6.575		-0.598		1.51362
MX1	95	E.S	7	Gill	22.58
MX1	95	E.S	7	Gill	22.38	22.48	18.145	0.141421	4.335		-2.838		7.15028
MX1	96	E.S	7	Gill	21.65
MX1	96	E.S	7	Gill	21.49	21.57	17.71	0.113137	3.86		-3.313		9.93831
MX1	97	E.S	7	Gill	23.5
MX1	97	E.S	7	Gill	23.35	23.425	18.11	0.106066	5.315		-1.858		3.62505
MX1	98	E.H	7	Gill	25.62
MX1	98	E.H	7	Gill	25.91	25.765	19.245	0.205061	6.52		-0.653		1.57243
MX1	99	E.H	7	Gill	25.06
MX1	99	E.H	7	Gill	24.98	25.02	19.69	0.0565685	5.33		-1.843		3.58755
MX1	100	E.H	7	Gill	25.96
MX1	100	E.H	7	Gill	25.87	25.915	19.335	0.0636396	6.58		-0.593		1.50838
MX1	101	E.H	7	Gill	26.33
MX1	101	E.H	7	Gill	26.51	26.42	19.48	0.127279	6.94		-0.233		1.17528
MX1	102	E.H	7	Gill	24.83
MX1	102	E.H	7	Gill	25.03	24.93	19.17	0.141421	5.76		-1.413		2.6629
MX1	104	C.S	10	Gill	24.75
MX1	104	C.S	10	Gill	24.75	24.75	17.84	0	6.91		-0.263		1.19997
MX1	105	C.S	10	Gill	23.44
MX1	105	C.S	10	Gill	23.52	23.48	17.74	0.0565685	5.74		-1.433		2.70008
MX1	106	C.S	10	Gill	23.75
MX1	106	C.S	10	Gill	23.54	23.645	17.54	0.148492	6.105		-1.068		2.09652
MX1	107	C.S	10	Gill	23.78
MX1	107	C.S	10	Gill	24.1	23.94	17.895	0.226274	6.045		-1.128		2.18556
MX1	108	C.S	10	Gill	24.47
MX1	108	C.S	10	Gill	25.06	24.765	18.485	0.417193	6.28		-0.893		1.85703
MX1	109	C.H	10	Gill	26.02
MX1	109	C.H	10	Gill	25.81	25.915	18.2	0.148492	7.715		0.542		0.686818
MX1	110	C.H	10	Gill	27.4
MX1	110	C.H	10	Gill	27.52	27.46	19.045	0.0848528	8.415		1.242		0.422786
MX1	111	C.H	10	Gill	25.38
MX1	111	C.H	10	Gill	25.38	25.38	17.755	0	7.625		0.452		0.731029
MX1	112	C.H	10	Gill	24.93
MX1	112	C.H	10	Gill	24.84	24.885	17.77	0.0636396	7.115		-0.058		1.04102
MX1	113	C.H	10	Gill	23.03
MX1	113	C.H	10	Gill	23.03	23.03	17.625	0	5.405		-1.768		3.40581
MX1	114	E.S	10	Gill	20.31
MX1	114	E.S	10	Gill	19.68	19.995	17.405	0.445477	2.59		-4.583		23.9674
MX1	115	E.S	10	Gill	28.15
MX1	115	E.S	10	Gill	28.25	28.2	22.755	0.0707107	5.445		-1.728		3.31268
MX1	116	E.S	10	Gill	20.63
MX1	116	E.S	10	Gill	20.54	20.585	17.905	0.0636396	2.68		-4.493		22.5179
MX1	117	E.S	10	Gill	21.92
MX1	117	E.S	10	Gill	21.99	21.955	17.69	0.0494975	4.265		-2.908		7.50577
MX1	118	E.S	10	Gill	25.14
MX1	118	E.S	10	Gill	25.01	25.075	20.205	0.0919239	4.87		-2.303		4.93483
MX1	119	E.H	10	Gill	21.48
MX1	119	E.H	10	Gill	21.82	21.65	18.42	0.240416	3.23		-3.943		15.3802
MX1	120	E.H	10	Gill	21.86
MX1	120	E.H	10	Gill	21.76	21.81	18.025	0.0707107	3.785		-3.388		10.4686
MX1	121	E.H	10	Gill	21.47
MX1	121	E.H	10	Gill	21.23	21.35	17.535	0.169706	3.815		-3.358		10.2532
MX1	122	E.H	10	Gill	21.54
MX1	122	E.H	10	Gill	22.04	21.79	18.05	0.353553	3.74		-3.433		10.8003
MX1	123	E.H	10	Gill	22.01
MX1	123	E.H	10	Gill	22.77	22.39	19.26	0.537401	3.13		-4.043		16.4841
MX1	124	C.S	14	Gill	25.1
MX1	124	C.S	14	Gill	25.03	25.065	18.325	0.0494975	6.74		-0.433		1.35004
MX1	125	C.S	14	Gill	24.42
MX1	125	C.S	14	Gill	24.2	24.31	18.2	0.155563	6.11		-1.063		2.08927
MX1	126	C.S	14	Gill	24.57
MX1	126	C.S	14	Gill	24.39	24.48	18	0.127279	6.48		-0.693		1.61664
MX1	127	C.S	14	Gill	24.74
MX1	127	C.S	14	Gill	24.81	24.775	17.42	0.0494975	7.355		0.182		0.88148
MX1	128	C.S	14	Gill	24.13
MX1	128	C.S	14	Gill	24.22	24.175	17.755	0.0636396	6.42		-0.753		1.68529
MX1	129	C.H	14	Gill	25.17
MX1	129	C.H	14	Gill	25.01	25.09	17.865	0.113137	7.225		0.052		0.964598
MX1	130	C.H	14	Gill	27.63
MX1	130	C.H	14	Gill	28.26	27.945	18.99	0.445477	8.955		1.782		0.29078
MX1	131	C.H	14	Gill	25.29
MX1	131	C.H	14	Gill	25.54	25.415	18.215	0.176777	7.2		0.027		0.981459
MX1	132	C.H	14	Gill	24.34
MX1	132	C.H	14	Gill	24.15	24.245	18.91	0.13435	5.335		-1.838		3.57514
MX1	133	C.H	14	Gill	23.57
MX1	133	C.H	14	Gill	23.65	23.61	18.215	0.0565685	5.395		-1.778		3.4295
MX1	134	E.S	14	Gill	20.09
MX1	134	E.S	14	Gill	20.11	20.1	17.51	0.0141421	2.59		-4.583		23.9674
MX1	135	E.S	14	Gill	19.8
MX1	135	E.S	14	Gill	20.09	19.945	17.57	0.205061	2.375		-4.798		27.819
MX1	136	E.S	14	Gill	21
MX1	136	E.S	14	Gill	21.42	21.21	17.85	0.296985	3.36		-3.813		14.0549
MX1	137	E.S	14	Gill	29.64
MX1	137	E.S	14	Gill	29.25	29.445	22.775	0.275772	6.67		-0.503		1.41716
MX1	138	E.S	14	Gill	24.9
MX1	138	E.S	14	Gill	25.15	25.025	19.01	0.176777	6.015		-1.158		2.23148
MX1	139	E.H	14	Gill	19.47
MX1	139	E.H	14	Gill	20.23	19.85	18.645	0.537401	1.205		-5.968		62.5961
MX1	140	E.H	14	Gill	19.64
MX1	140	E.H	14	Gill	20.07	19.855	18.705	0.304056	1.15		-6.023		65.0285
MX1	141	E.H	14	Gill	19.17
MX1	141	E.H	14	Gill	19.14	19.155	17.905	0.0212132	1.25		-5.923		60.6737
MX1	142	E.H	14	Gill	19.91
MX1	142	E.H	14	Gill	19.97	19.94	17.93	0.0424264	2.01		-5.163		35.8276
MX1	143	E.H	14	Gill	19.64
MX1	143	E.H	14	Gill	19.3	19.47	17.97	0.240416	1.5		-5.673		51.0203
MX1	145	E.H	15	Gill	19.34
MX1	145	E.H	15	Gill	19.26	19.3	18.585	0.0565685	0.715		-6.458		87.9127
MX1	146	E.H	15	Gill	22.88
MX1	146	E.H	15	Gill	22.79	22.835	20.91	0.0636396	1.925		-5.248		38.0019
MX1	147	E.H	15	Gill	20.24
MX1	147	E.H	15	Gill	20.2	20.22	18.225	0.0282843	1.995		-5.178		36.2021
MX1	148	E.H	15	Gill	19.3
MX1	148	E.H	15	Gill	18.79	19.045	18.005	0.360624	1.04		-6.133		70.1806
MX1	153	E.H	15	Gill	19.17
MX1	153	E.H	15	Gill	19.13	19.15	17.93	0.0282843	1.22		-5.953		61.9486
MX1	154	E.S	15	Gill	19.95
MX1	154	E.S	15	Gill	19.66	19.805	17.53	0.205061	2.275		-4.898		29.8157
MX1	155	E.S	15	Gill	19.75
MX1	155	E.S	15	Gill	19.73	19.74	17.475	0.0141421	2.265		-4.908		30.0231
MX1	156	E.S	15	Gill	20.82
MX1	156	E.S	15	Gill	21.09	20.955	17.65	0.190919	3.305		-3.868		14.601
MX1	157	E.S	15	Gill	21.01
MX1	157	E.S	15	Gill	20.83	20.92	17.74	0.127279	3.18		-3.993		15.9226
MX1	158	E.S	15	Gill	22.01
MX1	158	E.S	15	Gill	21.98	21.995	17.99	0.0212132	4.005		-3.168		8.988
MX1	161	C.S	15	Gill	24.32
MX1	161	C.S	15	Gill	24.18	24.25	17.86	0.0989949	6.39		-0.783		1.72071
MX1	162	C.S	15	Gill	24.38
MX1	162	C.S	15	Gill	24.15	24.265	17.77	0.162635	6.495		-0.678		1.59992
MX1	163	C.S	15	Gill	25.78
MX1	163	C.S	15	Gill	25.88	25.83	18.12	0.0707107	7.71		0.537		0.689203
MX1	164	C.S	15	Gill	26.46
MX1	164	C.S	15	Gill	26.52	26.49	18.845	0.0424264	7.645		0.472		0.720964
MX1	165	C.S	15	Gill	23.91
MX1	165	C.S	15	Gill	24.04	23.975	18.44	0.0919239	5.535		-1.638		3.11234
MX1	166	C.H	15	Gill	22.33
MX1	166	C.H	15	Gill	22.17	22.25	17.895	0.113137	4.355		-2.818		7.05184
MX1	167	C.H	15	Gill	23.95
MX1	167	C.H	15	Gill	24.15	24.05	17.81	0.141421	6.24		-0.933		1.90924
MX1	168	C.H	15	Gill	22.59
MX1	168	C.H	15	Gill	22.37	22.48	17.96	0.155563	4.52		-2.653		6.28974
MX1	169	C.H	15	Gill	23.87
MX1	169	C.H	15	Gill	23.48	23.675	18.125	0.275772	5.55		-1.623		3.08015
MX1	170	C.H	15	Gill	25.38
MX1	170	C.H	15	Gill	25.1	25.24	18.12	0.19799	7.12		-0.053		1.03742
MX1	180	C.S	21	Gill	26.01
MX1	180	C.S	21	Gill	25.84	25.925	18.825	0.120208	7.1		-0.073		1.0519
MX1	181	C.S	21	Gill	25.51
MX1	181	C.S	21	Gill	25.14	25.325	18.605	0.26163	6.72		-0.453		1.36888
MX1	182	C.S	21	Gill	26.45
MX1	182	C.S	21	Gill	26.28	26.365	18.69	0.120208	7.675		0.502		0.706127
MX1	183	C.S	21	Gill	24.23
MX1	183	C.S	21	Gill	24.03	24.13	17.695	0.141421	6.435		-0.738		1.66786
MX1	184	C.H	21	Gill	23.09
MX1	184	C.H	21	Gill	23.01	23.05	18.265	0.0565685	4.785		-2.388		5.23431
MX1	185	C.H	21	Gill	23.04
MX1	185	C.H	21	Gill	23.11	23.075	17.91	0.0494975	5.165		-2.008		4.02224
MX1	186	C.H	21	Gill	23.49
MX1	186	C.H	21	Gill	23.69	23.59	17.66	0.141421	5.93		-1.243		2.3669
MX1	187	C.H	21	Gill	23.38
MX1	187	C.H	21	Gill	23.44	23.41	17.945	0.0424264	5.465		-1.708		3.26708
MX1	188	C.H	21	Gill	24.92
MX1	188	C.H	21	Gill	24.6	24.76	18.175	0.226274	6.585		-0.588		1.50316
MX1	189	E.S	21	Gill	23.42
MX1	189	E.S	21	Gill	23.01	23.215	20.145	0.289914	3.07		-4.103		17.1841
MX1	190	E.S	21	Gill	19.38
MX1	190	E.S	21	Gill	19.61	19.495	17.705	0.162635	1.79		-5.383		41.7296
MX1	191	E.S	21	Gill	19.93
MX1	191	E.S	21	Gill	19.62	19.775	17.995	0.219203	1.78		-5.393		42.0199
MX1	192	E.S	21	Gill	19.68
MX1	192	E.S	21	Gill	19.73	19.705	18.07	0.0353553	1.635		-5.538		46.4627
MX1	193	E.S	21	Gill	24.3
MX1	193	E.S	21	Gill	24.12	24.21	21.14	0.127279	3.07		-4.103		17.1841
MX1	194	C.S	28	Gill	24.37
MX1	194	C.S	28	Gill	24.45	24.41	17.635	0.0565685	6.775		-0.398		1.31768
MX1	195	C.S	28	Gill	23.76
MX1	195	C.S	28	Gill	24.06	23.91	18.015	0.212132	5.895		-1.278		2.42503
MX1	196	C.S	28	Gill	24.11
MX1	196	C.S	28	Gill	24.02	24.065	17.935	0.0636396	6.13		-1.043		2.06051
MX1	198	C.S	28	Gill	24.48
MX1	198	C.S	28	Gill	24.58	24.53	18.36	0.0707107	6.17		-1.003		2.00416
MX1	199	C.H	28	Gill	26.77
MX1	199	C.H	28	Gill	26.52	26.645	18.85	0.176777	7.795		0.622		0.64977
MX1	200	C.H	28	Gill	26.2
MX1	200	C.H	28	Gill	26.02	26.11	20.29	0.127279	5.82		-1.353		2.55443
MX1	201	C.H	28	Gill	24.11
MX1	201	C.H	28	Gill	24.1	24.105	19.26	0.00707107	4.845		-2.328		5.02109
MX1	202	C.H	28	Gill	23.09
MX1	202	C.H	28	Gill	23.24	23.165	19.045	0.106066	4.12		-3.053		8.29936
MX1	203	C.H	28	Gill	22
MX1	203	C.H	28	Gill	21.84	21.92	18.01	0.113137	3.91		-3.263		9.59977
MX1	204	E.S	28	Gill	19.63
MX1	204	E.S	28	Gill	19.5	19.565	17.685	0.0919239	1.88		-5.293		39.2059
MX1	205	E.S	28	Gill	19.03
MX1	205	E.S	28	Gill	19.15	19.09	17.33	0.0848528	1.76		-5.413		42.6065
MX1	206	E.S	28	Gill	19.22
MX1	206	E.S	28	Gill	19.49	19.355	17.625	0.190919	1.73		-5.443		43.5017
MX1	207	E.S	28	Gill	22.92
MX1	207	E.S	28	Gill	23.3	23.11	20.2	0.268701	2.91		-4.263		19.1995
MX1	208	E.S	28	Gill	21.83
MX1	208	E.S	28	Gill	21.66	21.745	19.1	0.120208	2.645		-4.528		23.0709

## Sheet: ISG15 - ddCt
Target	Sample	Group	DPE	Biological Set Name	Cq (ISG15)	Cq Mean (ISG15)	Cq Mean (EF1a)	StDev-parallels	dCt		ddCt		2^-ddCt
ISG15	43	C.S	1	Gill	26.48
ISG15	43	C.S	1	Gill	26.69	26.585	18.495	0.148492	8.09		0.051		0.965267
ISG15	44	C.S	1	Gill	27.81
ISG15	44	C.S	1	Gill	27.86	27.835	19.435	0.0353553	8.4		0.361		0.778625
ISG15	45	C.S	1	Gill	26.25
ISG15	45	C.S	1	Gill	26.58	26.415	18.195	0.233345	8.22		0.181		0.882091
ISG15	46	C.S	1	Gill	25.33
ISG15	46	C.S	1	Gill	25.07	25.2	18.295	0.183848	6.905		-1.134		2.19466
ISG15	47	C.S	1	Gill	26.69
ISG15	47	C.S	1	Gill	27.04	26.865	18.285	0.247487	8.58	8.039	0.541		0.687294	1.10159
ISG15	48	C.H	1	Gill	26.6
ISG15	48	C.H	1	Gill	26.68	26.64	18.185	0.0565685	8.455		0.416		0.7495
ISG15	49	C.H	1	Gill	27.32
ISG15	49	C.H	1	Gill	27.19	27.255	19.24	0.0919239	8.015		-0.024		1.01677
ISG15	50	C.H	1	Gill	27.2
ISG15	50	C.H	1	Gill	27.36	27.28	18.68	0.113137	8.6		0.561		0.677832
ISG15	51	C.H	1	Gill	29.07
ISG15	51	C.H	1	Gill	28.93	29	21.055	0.0989949	7.945		-0.094		1.06733
ISG15	52	C.H	1	Gill	27.55
ISG15	52	C.H	1	Gill	27.39	27.47	19.11	0.113137	8.36		0.321		0.800515
ISG15	53	E.S	1	Gill	27.3
ISG15	53	E.S	1	Gill	27.45	27.375	18.915	0.106066	8.46		0.421		0.746907
ISG15	54	E.S	1	Gill	26.78
ISG15	54	E.S	1	Gill	26.74	26.76	18.395	0.0282843	8.365		0.326		0.797745
ISG15	55	E.S	1	Gill	26.82
ISG15	55	E.S	1	Gill	27.04	26.93	18.34	0.155563	8.59		0.551		0.682547
ISG15	56	E.S	1	Gill	26.92
ISG15	56	E.S	1	Gill	27.1	27.01	19.62	0.127279	7.39		-0.649		1.56808
ISG15	57	E.S	1	Gill	31.44
ISG15	57	E.S	1	Gill	31.27	31.355	23.5	0.120208	7.855		-0.184		1.13603
ISG15	58	E.H	1	Gill	26.64
ISG15	58	E.H	1	Gill	26.71	26.675	18.09	0.0494975	8.585		0.546		0.684916
ISG15	59	E.H	1	Gill	27.09
ISG15	59	E.H	1	Gill	27.38	27.235	19.35	0.205061	7.885		-0.154		1.11265
ISG15	60	E.H	1	Gill	32.39
ISG15	60	E.H	1	Gill	33.17	32.78	26.885	0.551543	5.895		-2.144		4.41986
ISG15	61	E.H	1	Gill	28.27
ISG15	61	E.H	1	Gill	28.15	28.21	19.285	0.0848528	8.925		0.886		0.541112
ISG15	62	E.H	1	Gill	27.03
ISG15	62	E.H	1	Gill	27.09	27.06	18.92	0.0424264	8.14		0.101		0.932386
ISG15	63	C.S	3	Gill	26.35
ISG15	63	C.S	3	Gill	26.07	26.21	18.265	0.19799	7.945		-0.094		1.06733
ISG15	64	C.S	3	Gill	26.74
ISG15	64	C.S	3	Gill	27.02	26.88	19.03	0.19799	7.85		-0.189		1.13997
ISG15	65	C.S	3	Gill	25.18
ISG15	65	C.S	3	Gill	25.61	25.395	18.11	0.304056	7.285		-0.754		1.68646
ISG15	66	C.S	3	Gill	26.77
ISG15	66	C.S	3	Gill	27.09	26.93	18.43	0.226274	8.5		0.461		0.726483
ISG15	67	C.S	3	Gill	27.37
ISG15	67	C.S	3	Gill	27.55	27.46	18.305	0.127279	9.155		1.116		0.461371
ISG15	68	C.H	3	Gill	29.01
ISG15	68	C.H	3	Gill	29.22	29.115	19.605	0.148492	9.51		1.471		0.360732
ISG15	69	C.H	3	Gill	26.3
ISG15	69	C.H	3	Gill	26.16	26.23	18.01	0.0989949	8.22		0.181		0.882091
ISG15	70	C.H	3	Gill	26.46
ISG15	70	C.H	3	Gill	26.44	26.45	17.515	0.0141421	8.935		0.896		0.537375
ISG15	71	C.H	3	Gill	26.22
ISG15	71	C.H	3	Gill	26.4	26.31	18.13	0.127279	8.18		0.141		0.90689
ISG15	72	C.H	3	Gill	27.14
ISG15	72	C.H	3	Gill	26.67	26.905	18.38	0.33234	8.525		0.486		0.714002
ISG15	73	E.S	3	Gill	26.36
ISG15	73	E.S	3	Gill	25.9	26.13	17.945	0.325269	8.185		0.146		0.903753
ISG15	74	E.S	3	Gill	23.98
ISG15	74	E.S	3	Gill	24.58	24.28	18.14	0.424264	6.14		-1.899		3.72955
ISG15	75	E.S	3	Gill	26.26
ISG15	75	E.S	3	Gill	26.65	26.455	18.94	0.275772	7.515		-0.524		1.43794
ISG15	76	E.S	3	Gill	24.78
ISG15	76	E.S	3	Gill	24.64	24.71	18.43	0.0989949	6.28		-1.759		3.38463
ISG15	77	E.S	3	Gill	23.77
ISG15	77	E.S	3	Gill	23.68	23.725	17.52	0.0636396	6.205		-1.834		3.56524
ISG15	78	E.H	3	Gill	25.61
ISG15	78	E.H	3	Gill	25.64	25.625	18.04	0.0212132	7.585		-0.454		1.36983
ISG15	79	E.H	3	Gill	25.53
ISG15	79	E.H	3	Gill	25.61	25.57	18.14	0.0565685	7.43		-0.609		1.5252
ISG15	80	E.H	3	Gill	26.27
ISG15	80	E.H	3	Gill	26.29	26.28	17.995	0.0141421	8.285		0.246		0.843231
ISG15	81	E.H	3	Gill	27.61
ISG15	81	E.H	3	Gill	27.15	27.38	18.675	0.325269	8.705		0.666		0.630252
ISG15	82	E.H	3	Gill	26.94
ISG15	82	E.H	3	Gill	26.94	26.94	18.7	0	8.24		0.201		0.869947
ISG15	83	C.S	7	Gill	27.79
ISG15	83	C.S	7	Gill	27.71	27.75	18.74	0.0565685	9.01		0.971		0.510152
ISG15	84	C.S	7	Gill	24.11
ISG15	84	C.S	7	Gill	24.21	24.16	17.4	0.0707107	6.76		-1.279		2.42671
ISG15	85	C.S	7	Gill	24.88
ISG15	85	C.S	7	Gill	24.79	24.835	17.68	0.0636396	7.155		-0.884		1.84548
ISG15	86	C.S	7	Gill	25.48
ISG15	86	C.S	7	Gill	25.74	25.61	17.765	0.183848	7.845		-0.194		1.14393
ISG15	87	C.S	7	Gill	25.02
ISG15	87	C.S	7	Gill	24.88	24.95	17.35	0.0989949	7.6		-0.439		1.35566
ISG15	88	C.H	7	Gill	33.72
ISG15	88	C.H	7	Gill	34	33.86	29.74	0.19799	4.12		-3.919		15.1264
ISG15	89	C.H	7	Gill	27.64
ISG15	89	C.H	7	Gill	28.02	27.83	18.225	0.268701	9.605		1.566		0.337744
ISG15	90	C.H	7	Gill	27.39
ISG15	90	C.H	7	Gill	27.11	27.25	18.455	0.19799	8.795		0.756		0.592136
ISG15	91	C.H	7	Gill	34.56
ISG15	91	C.H	7	Gill	33.93	34.245	26.53	0.445477	7.715		-0.324		1.2518
ISG15	92	C.H	7	Gill	27.26
ISG15	92	C.H	7	Gill	27.05	27.155	18.495	0.148492	8.66		0.621		0.65022
ISG15	93	E.S	7	Gill	22.12
ISG15	93	E.S	7	Gill	22.17	22.145	18.1	0.0353553	4.045		-3.994		15.9336
ISG15	94	E.S	7	Gill	24.21
ISG15	94	E.S	7	Gill	24.33	24.27	19.77	0.0848528	4.5		-3.539		11.6237
ISG15	95	E.S	7	Gill	23.22
ISG15	95	E.S	7	Gill	23.16	23.19	18.145	0.0424264	5.045		-2.994		7.9668
ISG15	96	E.S	7	Gill	21.29
ISG15	96	E.S	7	Gill	21.23	21.26	17.71	0.0424264	3.55		-4.489		22.4555
ISG15	97	E.S	7	Gill	23.56
ISG15	97	E.S	7	Gill	23.39	23.475	18.11	0.120208	5.365		-2.674		6.38196
ISG15	98	E.H	7	Gill	25.52
ISG15	98	E.H	7	Gill	26.06	25.79	19.245	0.381838	6.545		-1.494		2.81669
ISG15	99	E.H	7	Gill	23.92
ISG15	99	E.H	7	Gill	23.86	23.89	19.69	0.0424264	4.2		-3.839		14.3105
ISG15	100	E.H	7	Gill	25.45
ISG15	100	E.H	7	Gill	25.42	25.435	19.335	0.0212132	6.1		-1.939		3.8344
ISG15	101	E.H	7	Gill	25.68
ISG15	101	E.H	7	Gill	25.69	25.685	19.48	0.00707107	6.205		-1.834		3.56524
ISG15	102	E.H	7	Gill	25.09
ISG15	102	E.H	7	Gill	25.09	25.09	19.17	0	5.92		-2.119		4.34393
ISG15	104	C.S	10	Gill	25.85
ISG15	104	C.S	10	Gill	25.66	25.755	17.84	0.13435	7.915		-0.124		1.08975
ISG15	105	C.S	10	Gill	25.65
ISG15	105	C.S	10	Gill	25.49	25.57	17.74	0.113137	7.83		-0.209		1.15589
ISG15	106	C.S	10	Gill	25.43
ISG15	106	C.S	10	Gill	25.4	25.415	17.54	0.0212132	7.875		-0.164		1.12039
ISG15	107	C.S	10	Gill	25.9
ISG15	107	C.S	10	Gill	26.05	25.975	17.895	0.106066	8.08		0.041		0.971981
ISG15	108	C.S	10	Gill	26.52
ISG15	108	C.S	10	Gill	26.82	26.67	18.485	0.212132	8.185		0.146		0.903753
ISG15	109	C.H	10	Gill	27.55
ISG15	109	C.H	10	Gill	27.31	27.43	18.2	0.169706	9.23		1.191		0.437999
ISG15	110	C.H	10	Gill	28.09
ISG15	110	C.H	10	Gill	28.16	28.125	19.045	0.0494975	9.08		1.041		0.48599
ISG15	111	C.H	10	Gill	26.48
ISG15	111	C.H	10	Gill	26.48	26.48	17.755	0	8.725		0.686		0.621575
ISG15	112	C.H	10	Gill	26.04
ISG15	112	C.H	10	Gill	25.87	25.955	17.77	0.120208	8.185		0.146		0.903753
ISG15	113	C.H	10	Gill	24.88
ISG15	113	C.H	10	Gill	24.87	24.875	17.625	0.00707107	7.25		-0.789		1.72788
ISG15	114	E.S	10	Gill	19.41
ISG15	114	E.S	10	Gill	18.61	19.01	17.405	0.565685	1.605		-6.434		86.4623
ISG15	115	E.S	10	Gill	24.57
ISG15	115	E.S	10	Gill	24.53	24.55	22.755	0.0282843	1.795		-6.244		75.7934
ISG15	116	E.S	10	Gill	19.93
ISG15	116	E.S	10	Gill	19.89	19.91	17.905	0.0282843	2.005		-6.034		65.5262
ISG15	117	E.S	10	Gill	22.11
ISG15	117	E.S	10	Gill	22.21	22.16	17.69	0.0707107	4.47		-3.569		11.868
ISG15	118	E.S	10	Gill	19.93
ISG15	118	E.S	10	Gill	19.99	19.96	20.205	0.0424264	-0.245		-8.284		311.697
ISG15	119	E.H	10	Gill	20.15
ISG15	119	E.H	10	Gill	20.41	20.28	18.42	0.183848	1.86		-6.179		72.4543
ISG15	120	E.H	10	Gill	20.85
ISG15	120	E.H	10	Gill	21.08	20.965	18.025	0.162635	2.94		-5.099		34.273
ISG15	121	E.H	10	Gill	20.26
ISG15	121	E.H	10	Gill	20.34	20.3	17.535	0.0565685	2.765		-5.274		38.693
ISG15	122	E.H	10	Gill	20.49
ISG15	122	E.H	10	Gill	20.82	20.655	18.05	0.233345	2.605		-5.434		43.2312
ISG15	123	E.H	10	Gill	20.25
ISG15	123	E.H	10	Gill	20.65	20.45	19.26	0.282843	1.19		-6.849		115.28
ISG15	124	C.S	14	Gill	26.61
ISG15	124	C.S	14	Gill	26.55	26.58	18.325	0.0424264	8.255		0.216		0.860949
ISG15	125	C.S	14	Gill	26.51
ISG15	125	C.S	14	Gill	26.27	26.39	18.2	0.169706	8.19		0.151		0.900626
ISG15	126	C.S	14	Gill	24.88
ISG15	126	C.S	14	Gill	24.81	24.845	18	0.0494975	6.845		-1.194		2.28786
ISG15	127	C.S	14	Gill	27.25
ISG15	127	C.S	14	Gill	27.24	27.245	17.42	0.00707107	9.825		1.786		0.289975
ISG15	128	C.S	14	Gill	25.09
ISG15	128	C.S	14	Gill	25.03	25.06	17.755	0.0424264	7.305		-0.734		1.66324
ISG15	129	C.H	14	Gill	26.94
ISG15	129	C.H	14	Gill	26.75	26.845	17.865	0.13435	8.98		0.941		0.520872
ISG15	130	C.H	14	Gill	28.19
ISG15	130	C.H	14	Gill	28.43	28.31	18.99	0.169706	9.32		1.281		0.41151
ISG15	131	C.H	14	Gill	26.39
ISG15	131	C.H	14	Gill	26.62	26.505	18.215	0.162635	8.29		0.251		0.840314
ISG15	132	C.H	14	Gill	26.93
ISG15	132	C.H	14	Gill	26.75	26.84	18.91	0.127279	7.93		-0.109		1.07848
ISG15	133	C.H	14	Gill	26.31
ISG15	133	C.H	14	Gill	26.38	26.345	18.215	0.0494975	8.13		0.091		0.938872
ISG15	134	E.S	14	Gill	19.01
ISG15	134	E.S	14	Gill	19.06	19.035	17.51	0.0353553	1.525		-6.514		91.3923
ISG15	135	E.S	14	Gill	18.39
ISG15	135	E.S	14	Gill	18.32	18.355	17.57	0.0494975	0.785		-7.254		152.641
ISG15	136	E.S	14	Gill	20.23
ISG15	136	E.S	14	Gill	20.24	20.235	17.85	0.00707107	2.385		-5.654		50.3528
ISG15	137	E.S	14	Gill	25.75
ISG15	137	E.S	14	Gill	25.8	25.775	22.775	0.0353553	3		-5.039		32.8768
ISG15	138	E.S	14	Gill	20.42
ISG15	138	E.S	14	Gill	20.57	20.495	19.01	0.106066	1.485		-6.554		93.9616
ISG15	139	E.H	14	Gill	18.03
ISG15	139	E.H	14	Gill	18.74	18.385	18.645	0.502046	-0.26		-8.299		314.955
ISG15	140	E.H	14	Gill	18.03
ISG15	140	E.H	14	Gill	18.32	18.175	18.705	0.205061	-0.53		-8.569		379.775
ISG15	141	E.H	14	Gill	17.68
ISG15	141	E.H	14	Gill	17.8	17.74	17.905	0.0848528	-0.165		-8.204		294.883
ISG15	142	E.H	14	Gill	18.34
ISG15	142	E.H	14	Gill	18.46	18.4	17.93	0.0848528	0.47		-7.569		189.887
ISG15	143	E.H	14	Gill	18.37
ISG15	143	E.H	14	Gill	18.15	18.26	17.97	0.155563	0.29		-7.749		215.12
ISG15	145	E.H	15	Gill	17.48
ISG15	145	E.H	15	Gill	17.4	17.44	18.585	0.0565685	-1.145		-9.184		581.647
ISG15	146	E.H	15	Gill	19.23
ISG15	146	E.H	15	Gill	19.09	19.16	20.91	0.0989949	-1.75		-9.789		884.673
ISG15	147	E.H	15	Gill	18.34
ISG15	147	E.H	15	Gill	18.42	18.38	18.225	0.0565685	0.155		-7.884		236.222
ISG15	148	E.H	15	Gill	17.62
ISG15	148	E.H	15	Gill	17.45	17.535	18.005	0.120208	-0.47		-8.509		364.304
ISG15	153	E.H	15	Gill	17.74
ISG15	153	E.H	15	Gill	17.7	17.72	17.93	0.0282843	-0.21		-8.249		304.226
ISG15	154	E.S	15	Gill	18.97
ISG15	154	E.S	15	Gill	19.11	19.04	17.53	0.0989949	1.51		-6.529		92.3474
ISG15	155	E.S	15	Gill	18.55
ISG15	155	E.S	15	Gill	18.49	18.52	17.475	0.0424264	1.045		-6.994		127.469
ISG15	156	E.S	15	Gill	20.37
ISG15	156	E.S	15	Gill	20.52	20.445	17.65	0.106066	2.795		-5.244		37.8967
ISG15	157	E.S	15	Gill	19.88
ISG15	157	E.S	15	Gill	19.62	19.75	17.74	0.183848	2.01		-6.029		65.2995
ISG15	158	E.S	15	Gill	21.36
ISG15	158	E.S	15	Gill	21.25	21.305	17.99	0.0777817	3.315		-4.724		26.4281
ISG15	161	C.S	15	Gill	25.98
ISG15	161	C.S	15	Gill	26.1	26.04	17.86	0.0848528	8.18		0.141		0.90689
ISG15	162	C.S	15	Gill	26.11
ISG15	162	C.S	15	Gill	26.04	26.075	17.77	0.0494975	8.305		0.266		0.831622
ISG15	163	C.S	15	Gill	26.76
ISG15	163	C.S	15	Gill	27.02	26.89	18.12	0.183848	8.77		0.731		0.602486
ISG15	164	C.S	15	Gill	26.4
ISG15	164	C.S	15	Gill	26.26	26.33	18.845	0.0989949	7.485		-0.554		1.46815
ISG15	165	C.S	15	Gill	24.93
ISG15	165	C.S	15	Gill	24.92	24.925	18.44	0.00707107	6.485		-1.554		2.9363
ISG15	166	C.H	15	Gill	24.57
ISG15	166	C.H	15	Gill	24.31	24.44	17.895	0.183848	6.545		-1.494		2.81669
ISG15	167	C.H	15	Gill	24.44
ISG15	167	C.H	15	Gill	24.42	24.43	17.81	0.0141421	6.62		-1.419		2.674
ISG15	168	C.H	15	Gill	23.83
ISG15	168	C.H	15	Gill	23.57	23.7	17.96	0.183848	5.74		-2.299		4.92117
ISG15	169	C.H	15	Gill	24.62
ISG15	169	C.H	15	Gill	24.28	24.45	18.125	0.240416	6.325		-1.714		3.28069
ISG15	170	C.H	15	Gill	26.72
ISG15	170	C.H	15	Gill	26.66	26.69	18.12	0.0424264	8.57		0.531		0.692075
ISG15	180	C.S	21	Gill	26.93
ISG15	180	C.S	21	Gill	26.96	26.945	18.825	0.0212132	8.12		0.081		0.945402
ISG15	181	C.S	21	Gill	26.48
ISG15	181	C.S	21	Gill	26.34	26.41	18.605	0.0989949	7.805		-0.234		1.17609
ISG15	182	C.S	21	Gill	27.15
ISG15	182	C.S	21	Gill	26.8	26.975	18.69	0.247487	8.285		0.246		0.843231
ISG15	183	C.S	21	Gill	25.5
ISG15	183	C.S	21	Gill	25.81	25.655	17.695	0.219203	7.96		-0.079		1.05629
ISG15	184	C.H	21	Gill	24.44
ISG15	184	C.H	21	Gill	24.61	24.525	18.265	0.120208	6.26		-1.779		3.43188
ISG15	185	C.H	21	Gill	23.94
ISG15	185	C.H	21	Gill	23.77	23.855	17.91	0.120208	5.945		-2.094		4.2693
ISG15	186	C.H	21	Gill	24.91
ISG15	186	C.H	21	Gill	24.91	24.91	17.66	0	7.25		-0.789		1.72788
ISG15	187	C.H	21	Gill	24.59
ISG15	187	C.H	21	Gill	24.52	24.555	17.945	0.0494975	6.61		-1.429		2.6926
ISG15	188	C.H	21	Gill	25.76
ISG15	188	C.H	21	Gill	26.07	25.915	18.175	0.219203	7.74		-0.299		1.23029
ISG15	189	E.S	21	Gill	19.79
ISG15	189	E.S	21	Gill	19.48	19.635	20.145	0.219203	-0.51		-8.549		374.546
ISG15	190	E.S	21	Gill	18.16
ISG15	190	E.S	21	Gill	18.2	18.18	17.705	0.0282843	0.475		-7.564		189.23
ISG15	191	E.S	21	Gill	17.91
ISG15	191	E.S	21	Gill	18.19	18.05	17.995	0.19799	0.055		-7.984		253.177
ISG15	192	E.S	21	Gill	18.54
ISG15	192	E.S	21	Gill	18.42	18.48	18.07	0.0848528	0.41		-7.629		197.951
ISG15	193	E.S	21	Gill	20.3
ISG15	193	E.S	21	Gill	20.43	20.365	21.14	0.0919239	-0.775		-8.814		450.068
ISG15	194	C.S	28	Gill	25.65
ISG15	194	C.S	28	Gill	25.76	25.705	17.635	0.0777817	8.07		0.031		0.978742
ISG15	195	C.S	28	Gill	26.2
ISG15	195	C.S	28	Gill	26.07	26.135	18.015	0.0919239	8.12		0.081		0.945402
ISG15	196	C.S	28	Gill	26.09
ISG15	196	C.S	28	Gill	25.99	26.04	17.935	0.0707107	8.105		0.066		0.955283
ISG15	198	C.S	28	Gill	26.19
ISG15	198	C.S	28	Gill	25.94	26.065	18.36	0.176777	7.705		-0.334		1.2605
ISG15	199	C.H	28	Gill	25.38
ISG15	199	C.H	28	Gill	25.6	25.49	18.85	0.155563	6.64		-1.399		2.63719
ISG15	200	C.H	28	Gill	23.25
ISG15	200	C.H	28	Gill	23.34	23.295	20.29	0.0636396	3.005		-5.034		32.7631
ISG15	201	C.H	28	Gill	21.97
ISG15	201	C.H	28	Gill	22.01	21.99	19.26	0.0282843	2.73		-5.309		39.6432
ISG15	202	C.H	28	Gill	21.25
ISG15	202	C.H	28	Gill	21.13	21.19	19.045	0.0848528	2.145		-5.894		59.4663
ISG15	203	C.H	28	Gill	21.78
ISG15	203	C.H	28	Gill	21.64	21.71	18.01	0.0989949	3.7		-4.339		20.2381
ISG15	204	E.S	28	Gill	18.05
ISG15	204	E.S	28	Gill	17.8	17.925	17.685	0.176777	0.24		-7.799		222.707
ISG15	205	E.S	28	Gill	17.92
ISG15	205	E.S	28	Gill	17.77	17.845	17.33	0.106066	0.515		-7.524		184.056
ISG15	206	E.S	28	Gill	18.52
ISG15	206	E.S	28	Gill	18.19	18.355	17.625	0.233345	0.73		-7.309		158.573
ISG15	207	E.S	28	Gill	19.84
ISG15	207	E.S	28	Gill	20.39	20.115	20.2	0.388909	-0.085		-8.124		278.977
ISG15	208	E.S	28	Gill	19.85
ISG15	208	E.S	28	Gill	19.43	19.64	19.1	0.296985	0.54		-7.499		180.894

## Sheet: GzmA - ddCt
Target	Sample	Group	DPE	Biological Set Name	Cq (GzmA)	Cq Mean (GzmA)	Cq Mean (EF1a)	StDev-parallels	dCt		ddCt		2^-ddct
GzmA	43	C.S	1	Gill	27.91
GzmA	43	C.S	1	Gill	27.87	27.89	18.495	0.0282843	9.395		-1.201		2.29899
GzmA	44	C.S	1	Gill	29.08
GzmA	44	C.S	1	Gill	29.35	29.215	19.435	0.190919	9.78		-0.816		1.76052
GzmA	45	C.S	1	Gill	28.88
GzmA	45	C.S	1	Gill	27.96	28.42	18.195	0.650538	10.225		-0.371		1.29325
GzmA	46	C.S	1	Gill	28.2
GzmA	46	C.S	1	Gill	28.49	28.345	18.295	0.205061	10.05		-0.546		1.46003
GzmA	47	C.S	1	Gill	31.64
GzmA	47	C.S	1	Gill	31.99	31.815	18.285	0.247487	13.53	10.596	2.934		0.130851	1.38873
GzmA	48	C.H	1	Gill	34.21
GzmA	48	C.H	1	Gill	33.21	33.71	18.185	0.707107	15.525		4.929		0.0328264
GzmA	49	C.H	1	Gill	29.69
GzmA	49	C.H	1	Gill	29.94	29.815	19.24	0.176777	10.575		-0.021		1.01466
GzmA	50	C.H	1	Gill	30.19
GzmA	50	C.H	1	Gill	29.66	29.925	18.68	0.374767	11.245		0.649		0.637722
GzmA	51	C.H	1	Gill	34.82
GzmA	51	C.H	1	Gill	34.57	34.695	21.055	0.176777	13.64		3.044		0.121245
GzmA	52	C.H	1	Gill	33.88
GzmA	52	C.H	1	Gill	33.85	33.865	19.11	0.0212132	14.755		4.159		0.0559779
GzmA	53	E.S	1	Gill	30.79
GzmA	53	E.S	1	Gill	30.33	30.56	18.915	0.325269	11.645		1.049		0.483303
GzmA	54	E.S	1	Gill	27.81
GzmA	54	E.S	1	Gill	27.96	27.885	18.395	0.106066	9.49		-1.106		2.15248
GzmA	55	E.S	1	Gill	31.05
GzmA	55	E.S	1	Gill	31.11	31.08	18.34	0.0424264	12.74		2.144		0.226252
GzmA	56	E.S	1	Gill	30.79
GzmA	56	E.S	1	Gill	30.82	30.805	19.62	0.0212132	11.185		0.589		0.664804
GzmA	57	E.S	1	Gill	35.59
GzmA	57	E.S	1	Gill	35.18	35.385	23.5	0.289914	11.885		1.289		0.409235
GzmA	58	E.H	1	Gill	32.49
GzmA	58	E.H	1	Gill	32.77	32.63	18.09	0.19799	14.54		3.944		0.0649737
GzmA	59	E.H	1	Gill	32.4
GzmA	59	E.H	1	Gill	33.44	32.92	19.35	0.735391	13.57		2.974		0.127273
GzmA	60	E.H	1	Gill	40
GzmA	60	E.H	1	Gill	40	40	26.885	0	13.115		2.519		0.174464
GzmA	61	E.H	1	Gill	34.19
GzmA	61	E.H	1	Gill	34.74	34.465	19.285	0.388909	15.18		4.584		0.0416945
GzmA	62	E.H	1	Gill	34.32
GzmA	62	E.H	1	Gill	33.9	34.11	18.92	0.296985	15.19		4.594		0.0414065
GzmA	63	C.S	3	Gill	28.72
GzmA	63	C.S	3	Gill	28.93	28.825	18.265	0.148492	10.56		-0.036		1.02527
GzmA	64	C.S	3	Gill	29.4
GzmA	64	C.S	3	Gill	28.97	29.185	19.03	0.304056	10.155		-0.441		1.35754
GzmA	65	C.S	3	Gill	27.52
GzmA	65	C.S	3	Gill	27.89	27.705	18.11	0.26163	9.595		-1.001		2.00139
GzmA	66	C.S	3	Gill	28.9
GzmA	66	C.S	3	Gill	28.3	28.6	18.43	0.424264	10.17		-0.426		1.3435
GzmA	67	C.S	3	Gill	30.61
GzmA	67	C.S	3	Gill	30.86	30.735	18.305	0.176777	12.43		1.834		0.280486
GzmA	68	C.H	3	Gill	35.75
GzmA	68	C.H	3	Gill	37.13	36.44	19.605	0.975807	16.835		6.239		0.0132396
GzmA	69	C.H	3	Gill	31.83
GzmA	69	C.H	3	Gill	31.57	31.7	18.01	0.183848	13.69		3.094		0.117115
GzmA	70	C.H	3	Gill	28.9
GzmA	70	C.H	3	Gill	28.98	28.94	17.515	0.0565685	11.425		0.829		0.562919
GzmA	71	C.H	3	Gill	32.61
GzmA	71	C.H	3	Gill	32.7	32.655	18.13	0.0636396	14.525		3.929		0.0656528
GzmA	72	C.H	3	Gill	32.3
GzmA	72	C.H	3	Gill	32.67	32.485	18.38	0.26163	14.105		3.509		0.0878387
GzmA	73	E.S	3	Gill	27.28
GzmA	73	E.S	3	Gill	27.69	27.485	17.945	0.289914	9.54		-1.056		2.07916
GzmA	74	E.S	3	Gill	29.65
GzmA	74	E.S	3	Gill	30.04	29.845	18.14	0.275772	11.705		1.109		0.463615
GzmA	75	E.S	3	Gill	31.22
GzmA	75	E.S	3	Gill	30.36	30.79	18.94	0.608112	11.85		1.254		0.419284
GzmA	76	E.S	3	Gill	28.95
GzmA	76	E.S	3	Gill	29.07	29.01	18.43	0.0848528	10.58		-0.016		1.01115
GzmA	77	E.S	3	Gill	28.17
GzmA	77	E.S	3	Gill	28.57	28.37	17.52	0.282843	10.85		0.254		0.838568
GzmA	78	E.H	3	Gill	30.82
GzmA	78	E.H	3	Gill	30.78	30.8	18.04	0.0282843	12.76		2.164		0.223137
GzmA	79	E.H	3	Gill	31.01
GzmA	79	E.H	3	Gill	30.95	30.98	18.14	0.0424264	12.84		2.244		0.2111
GzmA	80	E.H	3	Gill	31.77
GzmA	80	E.H	3	Gill	31.84	31.805	17.995	0.0494975	13.81		3.214		0.107768
GzmA	81	E.H	3	Gill	31.88
GzmA	81	E.H	3	Gill	33.09	32.485	18.675	0.855599	13.81		3.214		0.107768
GzmA	82	E.H	3	Gill	33.76
GzmA	82	E.H	3	Gill	33.94	33.85	18.7	0.127279	15.15		4.554		0.0425706
GzmA	83	C.S	7	Gill	28.08
GzmA	83	C.S	7	Gill	28.2	28.14	18.74	0.0848528	9.4		-1.196		2.29104
GzmA	84	C.S	7	Gill	25.42
GzmA	84	C.S	7	Gill	25.36	25.39	17.4	0.0424264	7.99		-2.606		6.08813
GzmA	85	C.S	7	Gill	26.62
GzmA	85	C.S	7	Gill	26.94	26.78	17.68	0.226274	9.1		-1.496		2.8206
GzmA	86	C.S	7	Gill	27.37
GzmA	86	C.S	7	Gill	27.61	27.49	17.765	0.169706	9.725		-0.871		1.82893
GzmA	87	C.S	7	Gill	26.68
GzmA	87	C.S	7	Gill	26.81	26.745	17.35	0.0919239	9.395		-1.201		2.29899
GzmA	88	C.H	7	Gill	39.06
GzmA	88	C.H	7	Gill	40	39.53	29.74	0.66468	9.79		-0.806		1.74836
GzmA	89	C.H	7	Gill	32.11
GzmA	89	C.H	7	Gill	32.13	32.12	18.225	0.0141421	13.895		3.299		0.101602
GzmA	90	C.H	7	Gill	31.11
GzmA	90	C.H	7	Gill	31.99	31.55	18.455	0.622254	13.095		2.499		0.176899
GzmA	91	C.H	7	Gill	40
GzmA	91	C.H	7	Gill	40	40	26.53	0	13.47		2.874		0.136408
GzmA	92	C.H	7	Gill	29.59
GzmA	92	C.H	7	Gill	29.66	29.625	18.495	0.0494975	11.13		0.534		0.690637
GzmA	93	E.S	7	Gill	26.86
GzmA	93	E.S	7	Gill	26.95	26.905	18.1	0.0636396	8.805		-1.791		3.46055
GzmA	94	E.S	7	Gill	28.53
GzmA	94	E.S	7	Gill	28.86	28.695	19.77	0.233345	8.925		-1.671		3.18435
GzmA	95	E.S	7	Gill	26.56
GzmA	95	E.S	7	Gill	26.46	26.51	18.145	0.0707107	8.365		-2.231		4.69459
GzmA	96	E.S	7	Gill	26.64
GzmA	96	E.S	7	Gill	26.77	26.705	17.71	0.0919239	8.995		-1.601		3.03354
GzmA	97	E.S	7	Gill	26.77
GzmA	97	E.S	7	Gill	27	26.885	18.11	0.162635	8.775		-1.821		3.53326
GzmA	98	E.H	7	Gill	32.76
GzmA	98	E.H	7	Gill	32.99	32.875	19.245	0.162635	13.63		3.034		0.122089
GzmA	99	E.H	7	Gill	31.57
GzmA	99	E.H	7	Gill	31.63	31.6	19.69	0.0424264	11.91		1.314		0.402204
GzmA	100	E.H	7	Gill	31.82
GzmA	100	E.H	7	Gill	31.57	31.695	19.335	0.176777	12.36		1.764		0.294431
GzmA	101	E.H	7	Gill	31.46
GzmA	101	E.H	7	Gill	31.31	31.385	19.48	0.106066	11.905		1.309		0.403601
GzmA	102	E.H	7	Gill	31.97
GzmA	102	E.H	7	Gill	32.54	32.255	19.17	0.403051	13.085		2.489		0.17813
GzmA	104	C.S	10	Gill	26.63
GzmA	104	C.S	10	Gill	26.9	26.765	17.84	0.190919	8.925		-1.671		3.18435
GzmA	105	C.S	10	Gill	26.59
GzmA	105	C.S	10	Gill	26.57	26.58	17.74	0.0141421	8.84		-1.756		3.3776
GzmA	106	C.S	10	Gill	26.52
GzmA	106	C.S	10	Gill	26.3	26.41	17.54	0.155563	8.87		-1.726		3.30809
GzmA	107	C.S	10	Gill	25.94
GzmA	107	C.S	10	Gill	26.52	26.23	17.895	0.410122	8.335		-2.261		4.79324
GzmA	108	C.S	10	Gill	27.61
GzmA	108	C.S	10	Gill	28.12	27.865	18.485	0.360624	9.38		-1.216		2.32302
GzmA	109	C.H	10	Gill	32
GzmA	109	C.H	10	Gill	31.7	31.85	18.2	0.212132	13.65		3.054		0.120408
GzmA	110	C.H	10	Gill	31.64
GzmA	110	C.H	10	Gill	32.05	31.845	19.045	0.289914	12.8		2.204		0.217035
GzmA	111	C.H	10	Gill	31.08
GzmA	111	C.H	10	Gill	30.99	31.035	17.755	0.0636396	13.28		2.684		0.155609
GzmA	112	C.H	10	Gill	28.51
GzmA	112	C.H	10	Gill	28.38	28.445	17.77	0.0919239	10.675		0.079		0.946714
GzmA	113	C.H	10	Gill	30.62
GzmA	113	C.H	10	Gill	30.49	30.555	17.625	0.0919239	12.93		2.334		0.198333
GzmA	114	E.S	10	Gill	26.69
GzmA	114	E.S	10	Gill	25.72	26.205	17.405	0.685894	8.8		-1.796		3.47256
GzmA	115	E.S	10	Gill	32.37
GzmA	115	E.S	10	Gill	32.12	32.245	22.755	0.176777	9.49		-1.106		2.15248
GzmA	116	E.S	10	Gill	25.88
GzmA	116	E.S	10	Gill	25.59	25.735	17.905	0.205061	7.83		-2.766		6.80219
GzmA	117	E.S	10	Gill	25.58
GzmA	117	E.S	10	Gill	25.67	25.625	17.69	0.0636396	7.935		-2.661		6.32471
GzmA	118	E.S	10	Gill	28.65
GzmA	118	E.S	10	Gill	28.49	28.57	20.205	0.113137	8.365		-2.231		4.69459
GzmA	119	E.H	10	Gill	27.82
GzmA	119	E.H	10	Gill	28.05	27.935	18.42	0.162635	9.515		-1.081		2.1155
GzmA	120	E.H	10	Gill	29.62
GzmA	120	E.H	10	Gill	29.58	29.6	18.025	0.0282843	11.575		0.979		0.507331
GzmA	121	E.H	10	Gill	28.1
GzmA	121	E.H	10	Gill	28.22	28.16	17.535	0.0848528	10.625		0.029		0.980099
GzmA	122	E.H	10	Gill	27.43
GzmA	122	E.H	10	Gill	27.8	27.615	18.05	0.26163	9.565		-1.031		2.04344
GzmA	123	E.H	10	Gill	30.13
GzmA	123	E.H	10	Gill	29.67	29.9	19.26	0.325269	10.64		0.044		0.969962
GzmA	124	C.S	14	Gill	27.64
GzmA	124	C.S	14	Gill	27.86	27.75	18.325	0.155563	9.425		-1.171		2.25168
GzmA	125	C.S	14	Gill	27.27
GzmA	125	C.S	14	Gill	27.17	27.22	18.2	0.0707107	9.02		-1.576		2.98142
GzmA	126	C.S	14	Gill	27.44
GzmA	126	C.S	14	Gill	27.38	27.41	18	0.0424264	9.41		-1.186		2.27521
GzmA	127	C.S	14	Gill	27.98
GzmA	127	C.S	14	Gill	27.92	27.95	17.42	0.0424264	10.53		-0.066		1.04681
GzmA	128	C.S	14	Gill	27.31
GzmA	128	C.S	14	Gill	27.19	27.25	17.755	0.0848528	9.495		-1.101		2.14503
GzmA	129	C.H	14	Gill	30.83
GzmA	129	C.H	14	Gill	31.24	31.035	17.865	0.289914	13.17		2.574		0.167938
GzmA	130	C.H	14	Gill	31.97
GzmA	130	C.H	14	Gill	32.07	32.02	18.99	0.0707107	13.03		2.434		0.185052
GzmA	131	C.H	14	Gill	32.17
GzmA	131	C.H	14	Gill	31.77	31.97	18.215	0.282843	13.755		3.159		0.111956
GzmA	132	C.H	14	Gill	30.48
GzmA	132	C.H	14	Gill	31.03	30.755	18.91	0.388909	11.845		1.249		0.42074
GzmA	133	C.H	14	Gill	31.54
GzmA	133	C.H	14	Gill	31.12	31.33	18.215	0.296985	13.115		2.519		0.174464
GzmA	134	E.S	14	Gill	25.7
GzmA	134	E.S	14	Gill	25.56	25.63	17.51	0.0989949	8.12		-2.476		5.56353
GzmA	135	E.S	14	Gill	24.81
GzmA	135	E.S	14	Gill	24.64	24.725	17.57	0.120208	7.155		-3.441		10.8604
GzmA	136	E.S	14	Gill	24.62
GzmA	136	E.S	14	Gill	24.54	24.58	17.85	0.0565685	6.73		-3.866		14.5808
GzmA	137	E.S	14	Gill	30.63
GzmA	137	E.S	14	Gill	30.43	30.53	22.775	0.141421	7.755		-2.841		7.16517
GzmA	138	E.S	14	Gill	27.19
GzmA	138	E.S	14	Gill	27.01	27.1	19.01	0.127279	8.09		-2.506		5.68043
GzmA	139	E.H	14	Gill	25.94
GzmA	139	E.H	14	Gill	27.07	26.505	18.645	0.799031	7.86		-2.736		6.66221
GzmA	140	E.H	14	Gill	26.9
GzmA	140	E.H	14	Gill	27.55	27.225	18.705	0.459619	8.52		-2.076		4.21637
GzmA	141	E.H	14	Gill	27.43
GzmA	141	E.H	14	Gill	27.55	27.49	17.905	0.0848528	9.585		-1.011		2.01531
GzmA	142	E.H	14	Gill	28.66
GzmA	142	E.H	14	Gill	28.58	28.62	17.93	0.0565685	10.69		0.094		0.936921
GzmA	143	E.H	14	Gill	26.6
GzmA	143	E.H	14	Gill	26.7	26.65	17.97	0.0707107	8.68		-1.916		3.77375
GzmA	145	E.H	15	Gill	26.82
GzmA	145	E.H	15	Gill	26.94	26.88	18.585	0.0848528	8.295		-2.301		4.92799
GzmA	146	E.H	15	Gill	27.54
GzmA	146	E.H	15	Gill	27.57	27.555	20.91	0.0212132	6.645		-3.951		15.4657
GzmA	147	E.H	15	Gill	25.9
GzmA	147	E.H	15	Gill	26.23	26.065	18.225	0.233345	7.84		-2.756		6.75521
GzmA	148	E.H	15	Gill	24.45
GzmA	148	E.H	15	Gill	24.38	24.415	18.005	0.0494975	6.41		-4.186		18.2017
GzmA	153	E.H	15	Gill	26.96
GzmA	153	E.H	15	Gill	27.05	27.005	17.93	0.0636396	9.075		-1.521		2.8699
GzmA	154	E.S	15	Gill	24.8
GzmA	154	E.S	15	Gill	24.5	24.65	17.53	0.212132	7.12		-3.476		11.1271
GzmA	155	E.S	15	Gill	24.66
GzmA	155	E.S	15	Gill	24.8	24.73	17.475	0.0989949	7.255		-3.341		10.1331
GzmA	156	E.S	15	Gill	25.93
GzmA	156	E.S	15	Gill	25.71	25.82	17.65	0.155563	8.17		-2.426		5.37401
GzmA	157	E.S	15	Gill	25.66
GzmA	157	E.S	15	Gill	25.44	25.55	17.74	0.155563	7.81		-2.786		6.89715
GzmA	158	E.S	15	Gill	25.59
GzmA	158	E.S	15	Gill	25.57	25.58	17.99	0.0141421	7.59		-3.006		8.03334
GzmA	161	C.S	15	Gill	28.41
GzmA	161	C.S	15	Gill	28.64	28.525	17.86	0.162635	10.665		0.069		0.953299
GzmA	162	C.S	15	Gill	27.78
GzmA	162	C.S	15	Gill	27.5	27.64	17.77	0.19799	9.87		-0.726		1.65405
GzmA	163	C.S	15	Gill	28.07
GzmA	163	C.S	15	Gill	28.25	28.16	18.12	0.127279	10.04		-0.556		1.47019
GzmA	164	C.S	15	Gill	28.94
GzmA	164	C.S	15	Gill	29.07	29.005	18.845	0.0919239	10.16		-0.436		1.35285
GzmA	165	C.S	15	Gill	27.29
GzmA	165	C.S	15	Gill	27.06	27.175	18.44	0.162635	8.735		-1.861		3.63259
GzmA	166	C.H	15	Gill	30.06
GzmA	166	C.H	15	Gill	30.47	30.265	17.895	0.289914	12.37		1.774		0.292397
GzmA	167	C.H	15	Gill	28.21
GzmA	167	C.H	15	Gill	28.44	28.325	17.81	0.162635	10.515		-0.081		1.05775
GzmA	168	C.H	15	Gill	30.61
GzmA	168	C.H	15	Gill	30.05	30.33	17.96	0.39598	12.37		1.774		0.292397
GzmA	169	C.H	15	Gill	30.16
GzmA	169	C.H	15	Gill	29.76	29.96	18.125	0.282843	11.835		1.239		0.423666
GzmA	170	C.H	15	Gill	31.72
GzmA	170	C.H	15	Gill	31.63	31.675	18.12	0.0636396	13.555		2.959		0.128603
GzmA	180	C.S	21	Gill	27.63
GzmA	180	C.S	21	Gill	27.31	27.47	18.825	0.226274	8.645		-1.951		3.86642
GzmA	181	C.S	21	Gill	28.31
GzmA	181	C.S	21	Gill	28.29	28.3	18.605	0.0141421	9.695		-0.901		1.86736
GzmA	182	C.S	21	Gill	28.35
GzmA	182	C.S	21	Gill	27.92	28.135	18.69	0.304056	9.445		-1.151		2.22068
GzmA	183	C.S	21	Gill	27.13
GzmA	183	C.S	21	Gill	27.89	27.51	17.695	0.537401	9.815		-0.781		1.71832
GzmA	184	C.H	21	Gill	29.76
GzmA	184	C.H	21	Gill	29.74	29.75	18.265	0.0141421	11.485		0.889		0.539988
GzmA	185	C.H	21	Gill	30.13
GzmA	185	C.H	21	Gill	30.14	30.135	17.91	0.00707107	12.225		1.629		0.323312
GzmA	186	C.H	21	Gill	31.06
GzmA	186	C.H	21	Gill	31.36	31.21	17.66	0.212132	13.55		2.954		0.12905
GzmA	187	C.H	21	Gill	29.23
GzmA	187	C.H	21	Gill	28.99	29.11	17.945	0.169706	11.165		0.569		0.674084
GzmA	188	C.H	21	Gill	28.62
GzmA	188	C.H	21	Gill	28.49	28.555	18.175	0.0919239	10.38		-0.216		1.16151
GzmA	189	E.S	21	Gill	27.25
GzmA	189	E.S	21	Gill	27.57	27.41	20.145	0.226274	7.265		-3.331		10.0631
GzmA	190	E.S	21	Gill	25.04
GzmA	190	E.S	21	Gill	25.49	25.265	17.705	0.318198	7.56		-3.036		8.20214
GzmA	191	E.S	21	Gill	25.15
GzmA	191	E.S	21	Gill	26.44	25.795	17.995	0.912168	7.8		-2.796		6.94512
GzmA	192	E.S	21	Gill	25.26
GzmA	192	E.S	21	Gill	25.66	25.46	18.07	0.282843	7.39		-3.206		9.22788
GzmA	193	E.S	21	Gill	27.63
GzmA	193	E.S	21	Gill	27.74	27.685	21.14	0.0777817	6.545		-4.051		16.5757
GzmA	194	C.S	28	Gill	27.59
GzmA	194	C.S	28	Gill	27.4	27.495	17.635	0.13435	9.86		-0.736		1.66555
GzmA	195	C.S	28	Gill	27.04
GzmA	195	C.S	28	Gill	27.26	27.15	18.015	0.155563	9.135		-1.461		2.75299
GzmA	196	C.S	28	Gill	27.08
GzmA	196	C.S	28	Gill	27.2	27.14	17.935	0.0848528	9.205		-1.391		2.6226
GzmA	198	C.S	28	Gill	28.89
GzmA	198	C.S	28	Gill	28.79	28.84	18.36	0.0707107	10.48		-0.116		1.08373
GzmA	199	C.H	28	Gill	28.81
GzmA	199	C.H	28	Gill	28.68	28.745	18.85	0.0919239	9.895		-0.701		1.62563
GzmA	200	C.H	28	Gill	29.62
GzmA	200	C.H	28	Gill	29.88	29.75	20.29	0.183848	9.46		-1.136		2.19771
GzmA	201	C.H	28	Gill	27.99
GzmA	201	C.H	28	Gill	27.96	27.975	19.26	0.0212132	8.715		-1.881		3.6833
GzmA	202	C.H	28	Gill	26.96
GzmA	202	C.H	28	Gill	27.11	27.035	19.045	0.106066	7.99		-2.606		6.08813
GzmA	203	C.H	28	Gill	26.48
GzmA	203	C.H	28	Gill	26.79	26.635	18.01	0.219203	8.625		-1.971		3.9204
GzmA	204	E.S	28	Gill	25.54
GzmA	204	E.S	28	Gill	25.78	25.66	17.685	0.169706	7.975		-2.621		6.15176
GzmA	205	E.S	28	Gill	25.71
GzmA	205	E.S	28	Gill	25.79	25.75	17.33	0.0565685	8.42		-2.176		4.51899
GzmA	206	E.S	28	Gill	25.56
GzmA	206	E.S	28	Gill	25.95	25.755	17.625	0.275772	8.13		-2.466		5.5251
GzmA	207	E.S	28	Gill	28.38
GzmA	207	E.S	28	Gill	27.73	28.055	20.2	0.459619	7.855		-2.741		6.68534
GzmA	208	E.S	28	Gill	26.82
GzmA	208	E.S	28	Gill	26.08	26.45	19.1	0.523259	7.35		-3.246		9.48732

## Sheet: IFN-G - ddCt
Target	Sample	Group	DPE	Biological Set Name	Cq (IFN-G)	Cq Mean (IFN-G)	Cq Mean (EF1a)	StDev-parallels	dCt		ddCt		2^-ddCt
IFN-G	43	C.S	1	Gill	30.93
IFN-G	43	C.S	1	Gill	30.25	30.59	18.495	0.480833	12.095		-0.555		1.46917
IFN-G	44	C.S	1	Gill	31.47
IFN-G	44	C.S	1	Gill	32.24	31.855	19.435	0.544472	12.42		-0.23		1.17283
IFN-G	45	C.S	1	Gill	32.17
IFN-G	45	C.S	1	Gill	31.96	32.065	18.195	0.148492	13.87		1.22		0.429283
IFN-G	46	C.S	1	Gill	29.71
IFN-G	46	C.S	1	Gill	29.51	29.61	18.295	0.141421	11.315		-1.335		2.52275
IFN-G	47	C.S	1	Gill	31.57
IFN-G	47	C.S	1	Gill	32.1	31.835	18.285	0.374767	13.55	12.65	0.9		0.535887	1.22599
IFN-G	48	C.H	1	Gill	35.48
IFN-G	48	C.H	1	Gill	34.58	35.03	18.185	0.636396	16.845		4.195		0.0545983
IFN-G	49	C.H	1	Gill	32.09
IFN-G	49	C.H	1	Gill	33.06	32.575	19.24	0.685894	13.335		0.685		0.622006
IFN-G	50	C.H	1	Gill	32.55
IFN-G	50	C.H	1	Gill	32.68	32.615	18.68	0.0919239	13.935		1.285		0.410371
IFN-G	51	C.H	1	Gill	35.51
IFN-G	51	C.H	1	Gill	38.55	37.03	21.055	2.1496	15.975		3.325		0.0997873
IFN-G	52	C.H	1	Gill	34.75
IFN-G	52	C.H	1	Gill	34.38	34.565	19.11	0.26163	15.455		2.805		0.143091
IFN-G	53	E.S	1	Gill	31.12
IFN-G	53	E.S	1	Gill	30.74	30.93	18.915	0.268701	12.015		-0.635		1.55294
IFN-G	54	E.S	1	Gill	29.37
IFN-G	54	E.S	1	Gill	29.69	29.53	18.395	0.226274	11.135		-1.515		2.85799
IFN-G	55	E.S	1	Gill	31.93
IFN-G	55	E.S	1	Gill	32.52	32.225	18.34	0.417193	13.885		1.235		0.424842
IFN-G	56	E.S	1	Gill	34.46
IFN-G	56	E.S	1	Gill	34.14	34.3	19.62	0.226274	14.68		2.03		0.244855
IFN-G	57	E.S	1	Gill	33.6
IFN-G	57	E.S	1	Gill	34.94	34.27	23.5	0.947523	10.77		-1.88		3.68075
IFN-G	58	E.H	1	Gill	32.91
IFN-G	58	E.H	1	Gill	32.62	32.765	18.09	0.205061	14.675		2.025		0.245705
IFN-G	59	E.H	1	Gill	33.06
IFN-G	59	E.H	1	Gill	34.89	33.975	19.35	1.29401	14.625		1.975		0.25437
IFN-G	60	E.H	1	Gill	36.63
IFN-G	60	E.H	1	Gill	34.72	35.675	26.885	1.35057	8.79		-3.86		14.5203
IFN-G	61	E.H	1	Gill	34.68
IFN-G	61	E.H	1	Gill	33.62	34.15	19.285	0.749533	14.865		2.215		0.215387
IFN-G	62	E.H	1	Gill	34.01
IFN-G	62	E.H	1	Gill	33.96	33.985	18.92	0.0353553	15.065		2.415		0.187505
IFN-G	63	C.S	3	Gill	30.76
IFN-G	63	C.S	3	Gill	30.68	30.72	18.265	0.0565685	12.455		-0.195		1.14472
IFN-G	64	C.S	3	Gill	29.93
IFN-G	64	C.S	3	Gill	29.45	29.69	19.03	0.339411	10.66		-1.99		3.97237
IFN-G	65	C.S	3	Gill	29.34
IFN-G	65	C.S	3	Gill	29.69	29.515	18.11	0.247487	11.405		-1.245		2.37019
IFN-G	66	C.S	3	Gill	29.61
IFN-G	66	C.S	3	Gill	29.41	29.51	18.43	0.141421	11.08		-1.57		2.96905
IFN-G	67	C.S	3	Gill	31.18
IFN-G	67	C.S	3	Gill	31.25	31.215	18.305	0.0494975	12.91		0.26		0.835088
IFN-G	68	C.H	3	Gill	32.58
IFN-G	68	C.H	3	Gill	33.46	33.02	19.605	0.622254	13.415		0.765		0.588453
IFN-G	69	C.H	3	Gill	32.46
IFN-G	69	C.H	3	Gill	32.31	32.385	18.01	0.106066	14.375		1.725		0.302499
IFN-G	70	C.H	3	Gill	31.21
IFN-G	70	C.H	3	Gill	30.88	31.045	17.515	0.233345	13.53		0.88		0.543367
IFN-G	71	C.H	3	Gill	33
IFN-G	71	C.H	3	Gill	34.14	33.57	18.13	0.806102	15.44		2.79		0.144586
IFN-G	72	C.H	3	Gill	32.71
IFN-G	72	C.H	3	Gill	32.26	32.485	18.38	0.318198	14.105		1.455		0.364755
IFN-G	73	E.S	3	Gill	27.79
IFN-G	73	E.S	3	Gill	28.78	28.285	17.945	0.700036	10.34		-2.31		4.95883
IFN-G	74	E.S	3	Gill	29.69
IFN-G	74	E.S	3	Gill	28.99	29.34	18.14	0.494975	11.2		-1.45		2.73208
IFN-G	75	E.S	3	Gill	30.32
IFN-G	75	E.S	3	Gill	30.58	30.45	18.94	0.183848	11.51		-1.14		2.20381
IFN-G	76	E.S	3	Gill	27.9
IFN-G	76	E.S	3	Gill	27.8	27.85	18.43	0.0707107	9.42		-3.23		9.38268
IFN-G	77	E.S	3	Gill	28.61
IFN-G	77	E.S	3	Gill	28.89	28.75	17.52	0.19799	11.23		-1.42		2.67586
IFN-G	78	E.H	3	Gill	32.14
IFN-G	78	E.H	3	Gill	32.2	32.17	18.04	0.0424264	14.13		1.48		0.358489
IFN-G	79	E.H	3	Gill	32.05
IFN-G	79	E.H	3	Gill	32.21	32.13	18.14	0.113137	13.99		1.34		0.395021
IFN-G	80	E.H	3	Gill	32.07
IFN-G	80	E.H	3	Gill	32.04	32.055	17.995	0.0212132	14.06		1.41		0.376312
IFN-G	81	E.H	3	Gill	32.85
IFN-G	81	E.H	3	Gill	32.35	32.6	18.675	0.353553	13.925		1.275		0.413225
IFN-G	82	E.H	3	Gill	34.99
IFN-G	82	E.H	3	Gill	34.17	34.58	18.7	0.579828	15.88		3.23		0.106579
IFN-G	83	C.S	7	Gill	29.48
IFN-G	83	C.S	7	Gill	29.56	29.52	18.74	0.0565685	10.78		-1.87		3.65533
IFN-G	84	C.S	7	Gill	27.37
IFN-G	84	C.S	7	Gill	27.44	27.405	17.4	0.0494975	10.005		-2.645		6.25496
IFN-G	85	C.S	7	Gill	27.67
IFN-G	85	C.S	7	Gill	27.78	27.725	17.68	0.0777817	10.045		-2.605		6.08392
IFN-G	86	C.S	7	Gill	28.63
IFN-G	86	C.S	7	Gill	28.38	28.505	17.765	0.176777	10.74		-1.91		3.75809
IFN-G	87	C.S	7	Gill	27.92
IFN-G	87	C.S	7	Gill	27.81	27.865	17.35	0.0777817	10.515		-2.135		4.39237
IFN-G	88	C.H	7	Gill	34.65
IFN-G	88	C.H	7	Gill	33.67	34.16	29.74	0.692965	4.42		-8.23		300.246
IFN-G	89	C.H	7	Gill	33.12
IFN-G	89	C.H	7	Gill	33.72	33.42	18.225	0.424264	15.195		2.545		0.171348
IFN-G	90	C.H	7	Gill	32.49
IFN-G	90	C.H	7	Gill	32.13	32.31	18.455	0.254558	13.855		1.205		0.433769
IFN-G	91	C.H	7	Gill	35.87
IFN-G	91	C.H	7	Gill	36.95	36.41	26.53	0.763675	9.88		-2.77		6.82108
IFN-G	92	C.H	7	Gill	30.66
IFN-G	92	C.H	7	Gill	31.26	30.96	18.495	0.424264	12.465		-0.185		1.13682
IFN-G	93	E.S	7	Gill	27.36
IFN-G	93	E.S	7	Gill	27.42	27.39	18.1	0.0424264	9.29		-3.36		10.2674
IFN-G	94	E.S	7	Gill	29.07
IFN-G	94	E.S	7	Gill	28.99	29.03	19.77	0.0565685	9.26		-3.39		10.4831
IFN-G	95	E.S	7	Gill	26.97
IFN-G	95	E.S	7	Gill	27.14	27.055	18.145	0.120208	8.91		-3.74		13.3614
IFN-G	96	E.S	7	Gill	26.89
IFN-G	96	E.S	7	Gill	26.95	26.92	17.71	0.0424264	9.21		-3.44		10.8528
IFN-G	97	E.S	7	Gill	27.35
IFN-G	97	E.S	7	Gill	27.2	27.275	18.11	0.106066	9.165		-3.485		11.1967
IFN-G	98	E.H	7	Gill	32.03
IFN-G	98	E.H	7	Gill	32.56	32.295	19.245	0.374767	13.05		0.4		0.757858
IFN-G	99	E.H	7	Gill	31.37
IFN-G	99	E.H	7	Gill	31.25	31.31	19.69	0.0848528	11.62		-1.03		2.04202
IFN-G	100	E.H	7	Gill	32.14
IFN-G	100	E.H	7	Gill	32.84	32.49	19.335	0.494975	13.155		0.505		0.70466
IFN-G	101	E.H	7	Gill	32.45
IFN-G	101	E.H	7	Gill	32.88	32.665	19.48	0.304056	13.185		0.535		0.690159
IFN-G	102	E.H	7	Gill	32.31
IFN-G	102	E.H	7	Gill	32.07	32.19	19.17	0.169706	13.02		0.37		0.773782
IFN-G	104	C.S	10	Gill	28.7
IFN-G	104	C.S	10	Gill	28.7	28.7	17.84	0	10.86		-1.79		3.45815
IFN-G	105	C.S	10	Gill	28.05
IFN-G	105	C.S	10	Gill	28.05	28.05	17.74	0	10.31		-2.34		5.06303
IFN-G	106	C.S	10	Gill	27.27
IFN-G	106	C.S	10	Gill	27.08	27.175	17.54	0.13435	9.635		-3.015		8.08361
IFN-G	107	C.S	10	Gill	27.71
IFN-G	107	C.S	10	Gill	28.01	27.86	17.895	0.212132	9.965		-2.685		6.43081
IFN-G	108	C.S	10	Gill	29.16
IFN-G	108	C.S	10	Gill	28.94	29.05	18.485	0.155563	10.565		-2.085		4.24275
IFN-G	109	C.H	10	Gill	33.94
IFN-G	109	C.H	10	Gill	33.64	33.79	18.2	0.212132	15.59		2.94		0.130308
IFN-G	110	C.H	10	Gill	33.54
IFN-G	110	C.H	10	Gill	33.44	33.49	19.045	0.0707107	14.445		1.795		0.288172
IFN-G	111	C.H	10	Gill	31.97
IFN-G	111	C.H	10	Gill	31.21	31.59	17.755	0.537401	13.835		1.185		0.439825
IFN-G	112	C.H	10	Gill	30.58
IFN-G	112	C.H	10	Gill	30.36	30.47	17.77	0.155563	12.7		0.05		0.965936
IFN-G	113	C.H	10	Gill	30
IFN-G	113	C.H	10	Gill	30.21	30.105	17.625	0.148492	12.48		-0.17		1.12506
IFN-G	114	E.S	10	Gill	26.19
IFN-G	114	E.S	10	Gill	26.76	26.475	17.405	0.403051	9.07		-3.58		11.9588
IFN-G	115	E.S	10	Gill	31.7
IFN-G	115	E.S	10	Gill	31.49	31.595	22.755	0.148492	8.84		-3.81		14.0257
IFN-G	116	E.S	10	Gill	26.51
IFN-G	116	E.S	10	Gill	26.36	26.435	17.905	0.106066	8.53		-4.12		17.3878
IFN-G	117	E.S	10	Gill	26.62
IFN-G	117	E.S	10	Gill	26.71	26.665	17.69	0.0636396	8.975		-3.675		12.7728
IFN-G	118	E.S	10	Gill	28.11
IFN-G	118	E.S	10	Gill	27.91	28.01	20.205	0.141421	7.805		-4.845		28.7402
IFN-G	119	E.H	10	Gill	27.61
IFN-G	119	E.H	10	Gill	27.46	27.535	18.42	0.106066	9.115		-3.535		11.5915
IFN-G	120	E.H	10	Gill	28.35
IFN-G	120	E.H	10	Gill	28.66	28.505	18.025	0.219203	10.48		-2.17		4.50023
IFN-G	121	E.H	10	Gill	28.16
IFN-G	121	E.H	10	Gill	28.1	28.13	17.535	0.0424264	10.595		-2.055		4.15544
IFN-G	122	E.H	10	Gill	27.84
IFN-G	122	E.H	10	Gill	27.64	27.74	18.05	0.141421	9.69		-2.96		7.78124
IFN-G	123	E.H	10	Gill	28.32
IFN-G	123	E.H	10	Gill	28.71	28.515	19.26	0.275772	9.255		-3.395		10.5195
IFN-G	124	C.S	14	Gill	28.97
IFN-G	124	C.S	14	Gill	29.1	29.035	18.325	0.0919239	10.71		-1.94		3.83706
IFN-G	125	C.S	14	Gill	28.63
IFN-G	125	C.S	14	Gill	28.57	28.6	18.2	0.0424264	10.4		-2.25		4.75683
IFN-G	126	C.S	14	Gill	28.44
IFN-G	126	C.S	14	Gill	28.76	28.6	18	0.226274	10.6		-2.05		4.14106
IFN-G	127	C.S	14	Gill	28.91
IFN-G	127	C.S	14	Gill	29.08	28.995	17.42	0.120208	11.575		-1.075		2.10672
IFN-G	128	C.S	14	Gill	28.4
IFN-G	128	C.S	14	Gill	28.36	28.38	17.755	0.0282843	10.625		-2.025		4.06992
IFN-G	129	C.H	14	Gill	31.01
IFN-G	129	C.H	14	Gill	31.54	31.275	17.865	0.374767	13.41		0.76		0.590496
IFN-G	130	C.H	14	Gill	33.5
IFN-G	130	C.H	14	Gill	33.3	33.4	18.99	0.141421	14.41		1.76		0.295248
IFN-G	131	C.H	14	Gill	32.26
IFN-G	131	C.H	14	Gill	32.37	32.315	18.215	0.0777817	14.1		1.45		0.366021
IFN-G	132	C.H	14	Gill	30.35
IFN-G	132	C.H	14	Gill	29.35	29.85	18.91	0.707107	10.94		-1.71		3.27161
IFN-G	133	C.H	14	Gill	30.78
IFN-G	133	C.H	14	Gill	31.14	30.96	18.215	0.254558	12.745		0.095		0.936272
IFN-G	134	E.S	14	Gill	26.11
IFN-G	134	E.S	14	Gill	26.05	26.08	17.51	0.0424264	8.57		-4.08		16.9123
IFN-G	135	E.S	14	Gill	25.34
IFN-G	135	E.S	14	Gill	25.37	25.355	17.57	0.0212132	7.785		-4.865		29.1414
IFN-G	136	E.S	14	Gill	25.57
IFN-G	136	E.S	14	Gill	25.55	25.56	17.85	0.0141421	7.71		-4.94		30.6965
IFN-G	137	E.S	14	Gill	30.79
IFN-G	137	E.S	14	Gill	30.78	30.785	22.775	0.00707107	8.01		-4.64		24.9333
IFN-G	138	E.S	14	Gill	27.02
IFN-G	138	E.S	14	Gill	27.4	27.21	19.01	0.268701	8.2		-4.45		21.8566
IFN-G	139	E.H	14	Gill	28.89
IFN-G	139	E.H	14	Gill	27.54	28.215	18.645	0.954594	9.57		-3.08		8.45614
IFN-G	140	E.H	14	Gill	27.6
IFN-G	140	E.H	14	Gill	28.04	27.82	18.705	0.311127	9.115		-3.535		11.5915
IFN-G	141	E.H	14	Gill	28.51
IFN-G	141	E.H	14	Gill	28.48	28.495	17.905	0.0212132	10.59		-2.06		4.16986
IFN-G	142	E.H	14	Gill	29.08
IFN-G	142	E.H	14	Gill	29.23	29.155	17.93	0.106066	11.225		-1.425		2.68515
IFN-G	143	E.H	14	Gill	27.44
IFN-G	143	E.H	14	Gill	27.23	27.335	17.97	0.148492	9.365		-3.285		9.74728
IFN-G	145	E.H	15	Gill	28.06
IFN-G	145	E.H	15	Gill	28.37	28.215	18.585	0.219203	9.63		-3.02		8.11168
IFN-G	146	E.H	15	Gill	28.79
IFN-G	146	E.H	15	Gill	28.48	28.635	20.91	0.219203	7.725		-4.925		30.3789
IFN-G	147	E.H	15	Gill	26.05
IFN-G	147	E.H	15	Gill	26.05	26.05	18.225	0	7.825		-4.825		28.3446
IFN-G	148	E.H	15	Gill	25.55
IFN-G	148	E.H	15	Gill	25.98	25.765	18.005	0.304056	7.76		-4.89		29.6508
IFN-G	153	E.H	15	Gill	27.21
IFN-G	153	E.H	15	Gill	27.44	27.325	17.93	0.162635	9.395		-3.255		9.54669
IFN-G	154	E.S	15	Gill	25.48
IFN-G	154	E.S	15	Gill	25.37	25.425	17.53	0.0777817	7.895		-4.755		27.0021
IFN-G	155	E.S	15	Gill	25.84
IFN-G	155	E.S	15	Gill	25.94	25.89	17.475	0.0707107	8.415		-4.235		18.8305
IFN-G	156	E.S	15	Gill	26.28
IFN-G	156	E.S	15	Gill	26.2	26.24	17.65	0.0565685	8.59		-4.06		16.6795
IFN-G	157	E.S	15	Gill	26.38
IFN-G	157	E.S	15	Gill	26.49	26.435	17.74	0.0777817	8.695		-3.955		15.5086
IFN-G	158	E.S	15	Gill	27.35
IFN-G	158	E.S	15	Gill	27.38	27.365	17.99	0.0212132	9.375		-3.275		9.67995
IFN-G	161	C.S	15	Gill	29.13
IFN-G	161	C.S	15	Gill	29.32	29.225	17.86	0.13435	11.365		-1.285		2.43682
IFN-G	162	C.S	15	Gill	28.93
IFN-G	162	C.S	15	Gill	29.04	28.985	17.77	0.0777817	11.215		-1.435		2.70382
IFN-G	163	C.S	15	Gill	29.68
IFN-G	163	C.S	15	Gill	29.59	29.635	18.12	0.0636396	11.515		-1.135		2.19619
IFN-G	164	C.S	15	Gill	30.38
IFN-G	164	C.S	15	Gill	30.14	30.26	18.845	0.169706	11.415		-1.235		2.35381
IFN-G	165	C.S	15	Gill	28.59
IFN-G	165	C.S	15	Gill	28.5	28.545	18.44	0.0636396	10.105		-2.545		5.83608
IFN-G	166	C.H	15	Gill	29.36
IFN-G	166	C.H	15	Gill	30	29.68	17.895	0.452548	11.785		-0.865		1.82134
IFN-G	167	C.H	15	Gill	29.02
IFN-G	167	C.H	15	Gill	29.42	29.22	17.81	0.282843	11.41		-1.24		2.36199
IFN-G	168	C.H	15	Gill	29.32
IFN-G	168	C.H	15	Gill	29.03	29.175	17.96	0.205061	11.215		-1.435		2.70382
IFN-G	169	C.H	15	Gill	28.72
IFN-G	169	C.H	15	Gill	29.02	28.87	18.125	0.212132	10.745		-1.905		3.74509
IFN-G	170	C.H	15	Gill	31.47
IFN-G	170	C.H	15	Gill	31.22	31.345	18.12	0.176777	13.225		0.575		0.671286
IFN-G	180	C.S	21	Gill	29.41
IFN-G	180	C.S	21	Gill	29.63	29.52	18.825	0.155563	10.695		-1.955		3.87716
IFN-G	181	C.S	21	Gill	28.96
IFN-G	181	C.S	21	Gill	29.26	29.11	18.605	0.212132	10.505		-2.145		4.42292
IFN-G	182	C.S	21	Gill	29.82
IFN-G	182	C.S	21	Gill	29.17	29.495	18.69	0.459619	10.805		-1.845		3.59253
IFN-G	183	C.S	21	Gill	28.36
IFN-G	183	C.S	21	Gill	27.97	28.165	17.695	0.275772	10.47		-2.18		4.53154
IFN-G	184	C.H	21	Gill	28.63
IFN-G	184	C.H	21	Gill	28.52	28.575	18.265	0.0777817	10.31		-2.34		5.06303
IFN-G	185	C.H	21	Gill	28.23
IFN-G	185	C.H	21	Gill	28.12	28.175	17.91	0.0777817	10.265		-2.385		5.22344
IFN-G	186	C.H	21	Gill	31.45
IFN-G	186	C.H	21	Gill	31.06	31.255	17.66	0.275772	13.595		0.945		0.51943
IFN-G	187	C.H	21	Gill	27.93
IFN-G	187	C.H	21	Gill	27.86	27.895	17.945	0.0494975	9.95		-2.7		6.49802
IFN-G	188	C.H	21	Gill	30.87
IFN-G	188	C.H	21	Gill	31.46	31.165	18.175	0.417193	12.99		0.34		0.790041
IFN-G	189	E.S	21	Gill	27.66
IFN-G	189	E.S	21	Gill	28	27.83	20.145	0.240416	7.685		-4.965		31.233
IFN-G	190	E.S	21	Gill	26.57
IFN-G	190	E.S	21	Gill	26.17	26.37	17.705	0.282843	8.665		-3.985		15.8345
IFN-G	191	E.S	21	Gill	25.98
IFN-G	191	E.S	21	Gill	26.27	26.125	17.995	0.205061	8.13		-4.52		22.9433
IFN-G	192	E.S	21	Gill	26.76
IFN-G	192	E.S	21	Gill	26.69	26.725	18.07	0.0494975	8.655		-3.995		15.9446
IFN-G	193	E.S	21	Gill	28.41
IFN-G	193	E.S	21	Gill	28.56	28.485	21.14	0.106066	7.345		-5.305		39.5334
IFN-G	194	C.S	28	Gill	29.09
IFN-G	194	C.S	28	Gill	29.12	29.105	17.635	0.0212132	11.47		-1.18		2.26577
IFN-G	195	C.S	28	Gill	29.32
IFN-G	195	C.S	28	Gill	28.77	29.045	18.015	0.388909	11.03		-1.62		3.07375
IFN-G	196	C.S	28	Gill	28.02
IFN-G	196	C.S	28	Gill	28.47	28.245	17.935	0.318198	10.31		-2.34		5.06303
IFN-G	198	C.S	28	Gill	29.49
IFN-G	198	C.S	28	Gill	30.18	29.835	18.36	0.487904	11.475		-1.175		2.25793
IFN-G	199	C.H	28	Gill	30.4
IFN-G	199	C.H	28	Gill	30.93	30.665	18.85	0.374767	11.815		-0.835		1.78386
IFN-G	200	C.H	28	Gill	30.7
IFN-G	200	C.H	28	Gill	30.12	30.41	20.29	0.410122	10.12		-2.53		5.77572
IFN-G	201	C.H	28	Gill	29.23
IFN-G	201	C.H	28	Gill	28.57	28.9	19.26	0.46669	9.64		-3.01		8.05564
IFN-G	202	C.H	28	Gill	28.06
IFN-G	202	C.H	28	Gill	27.72	27.89	19.045	0.240416	8.845		-3.805		13.9772
IFN-G	203	C.H	28	Gill	27.17
IFN-G	203	C.H	28	Gill	26.86	27.015	18.01	0.219203	9.005		-3.645		12.5099
IFN-G	204	E.S	28	Gill	26.53
IFN-G	204	E.S	28	Gill	26.77	26.65	17.685	0.169706	8.965		-3.685		12.8616
IFN-G	205	E.S	28	Gill	28.06
IFN-G	205	E.S	28	Gill	27.83	27.945	17.33	0.162635	10.615		-2.035		4.09823
IFN-G	206	E.S	28	Gill	26.24
IFN-G	206	E.S	28	Gill	26.42	26.33	17.625	0.127279	8.705		-3.945		15.4015
IFN-G	207	E.S	28	Gill	28.98
IFN-G	207	E.S	28	Gill	28.14	28.56	20.2	0.59397	8.36		-4.29		19.5622
IFN-G	208	E.S	28	Gill	27.71
IFN-G	208	E.S	28	Gill	28.11	27.91	19.1	0.282843	8.81		-3.84		14.3204

## Sheet: CD8a-ddCt
Target	Sample	Group	DPE	Biological Set Name	Cq (CD8aa)	Cq Mean (CD8a)	Cq Mean (EF1a)	StDev-parallels	dCT		ddCt		2^-ddct
CD8a	43	C.S	1	Gill	29.01
CD8a	43	C.S	1	Gill	29.19	29.1	18.495	0.127279	10.605		-0.351		1.27544
CD8a	44	C.S	1	Gill	29.9
CD8a	44	C.S	1	Gill	30.23	30.065	19.435	0.233345	10.63		-0.326		1.25353
CD8a	45	C.S	1	Gill	29.82
CD8a	45	C.S	1	Gill	29.15	29.485	18.195	0.473762	11.29		0.334		0.793334
CD8a	46	C.S	1	Gill	29.6
CD8a	46	C.S	1	Gill	29.65	29.625	18.295	0.0353553	11.33		0.374		0.77164
CD8a	47	C.S	1	Gill	29.26
CD8a	47	C.S	1	Gill	29.16	29.21	18.285	0.0707107	10.925	10.956	-0.031		1.02172	1.02313
CD8a	48	C.H	1	Gill	30.95
CD8a	48	C.H	1	Gill	31.17	31.06	18.185	0.155563	12.875		1.919		0.264438
CD8a	49	C.H	1	Gill	30.39
CD8a	49	C.H	1	Gill	30.18	30.285	19.24	0.148492	11.045		0.089		0.940174
CD8a	50	C.H	1	Gill	30.03
CD8a	50	C.H	1	Gill	30.3	30.165	18.68	0.190919	11.485		0.529		0.693035
CD8a	51	C.H	1	Gill	31.22
CD8a	51	C.H	1	Gill	31.22	31.22	21.055	0	10.165		-0.791		1.73027
CD8a	52	C.H	1	Gill	30.08
CD8a	52	C.H	1	Gill	30.09	30.085	19.11	0.00707107	10.975		0.019		0.986917
CD8a	53	E.S	1	Gill	31.45
CD8a	53	E.S	1	Gill	31.12	31.285	18.915	0.233345	12.37		1.414		0.37527
CD8a	54	E.S	1	Gill	29.97
CD8a	54	E.S	1	Gill	29.63	29.8	18.395	0.240416	11.405		0.449		0.73255
CD8a	55	E.S	1	Gill	30.68
CD8a	55	E.S	1	Gill	30.71	30.695	18.34	0.0212132	12.355		1.399		0.379192
CD8a	56	E.S	1	Gill	31.29
CD8a	56	E.S	1	Gill	31.64	31.465	19.62	0.247487	11.845		0.889		0.539988
CD8a	57	E.S	1	Gill	36.35
CD8a	57	E.S	1	Gill	36.39	36.37	23.5	0.0282843	12.87		1.914		0.265356
CD8a	58	E.H	1	Gill	30.76
CD8a	58	E.H	1	Gill	30.48	30.62	18.09	0.19799	12.53		1.574		0.335876
CD8a	59	E.H	1	Gill	31.53
CD8a	59	E.H	1	Gill	31.03	31.28	19.35	0.353553	11.93		0.974		0.509093
CD8a	60	E.H	1	Gill	37.14
CD8a	60	E.H	1	Gill	40	37.14	26.885	2.02233	10.255		-0.701		1.62563
CD8a	61	E.H	1	Gill	32.1
CD8a	61	E.H	1	Gill	31.91	32.005	19.285	0.13435	12.72		1.764		0.294431
CD8a	62	E.H	1	Gill	29.03
CD8a	62	E.H	1	Gill	29.16	29.095	18.92	0.0919239	10.175		-0.781		1.71832
CD8a	63	C.S	3	Gill	29.17
CD8a	63	C.S	3	Gill	29.54	29.355	18.265	0.26163	11.09		0.134		0.911301
CD8a	64	C.S	3	Gill	30.64
CD8a	64	C.S	3	Gill	30.73	30.685	19.03	0.0636396	11.655		0.699		0.615999
CD8a	65	C.S	3	Gill	29.42
CD8a	65	C.S	3	Gill	29.12	29.27	18.11	0.212132	11.16		0.204		0.86814
CD8a	66	C.S	3	Gill	30.08
CD8a	66	C.S	3	Gill	29.74	29.91	18.43	0.240416	11.48		0.524		0.695441
CD8a	67	C.S	3	Gill	31.06
CD8a	67	C.S	3	Gill	30.41	30.735	18.305	0.459619	12.43		1.474		0.359983
CD8a	68	C.H	3	Gill	32.31
CD8a	68	C.H	3	Gill	32.45	32.38	19.605	0.0989949	12.775		1.819		0.283417
CD8a	69	C.H	3	Gill	30.22
CD8a	69	C.H	3	Gill	30.13	30.175	18.01	0.0636396	12.165		1.209		0.432568
CD8a	70	C.H	3	Gill	29.84
CD8a	70	C.H	3	Gill	30	29.92	17.515	0.113137	12.405		1.449		0.366275
CD8a	71	C.H	3	Gill	31.08
CD8a	71	C.H	3	Gill	31.27	31.175	18.13	0.13435	13.045		2.089		0.235044
CD8a	72	C.H	3	Gill	30.36
CD8a	72	C.H	3	Gill	29.79	30.075	18.38	0.403051	11.695		0.739		0.599155
CD8a	73	E.S	3	Gill	28.67
CD8a	73	E.S	3	Gill	28.89	28.78	17.945	0.155563	10.835		-0.121		1.08749
CD8a	74	E.S	3	Gill	30.18
CD8a	74	E.S	3	Gill	30.05	30.115	18.14	0.0919239	11.975		1.019		0.493458
CD8a	75	E.S	3	Gill	31.38
CD8a	75	E.S	3	Gill	30.75	31.065	18.94	0.445477	12.125		1.169		0.444729
CD8a	76	E.S	3	Gill	29.15
CD8a	76	E.S	3	Gill	29.33	29.24	18.43	0.127279	10.81		-0.146		1.1065
CD8a	77	E.S	3	Gill	29.14
CD8a	77	E.S	3	Gill	29.24	29.19	17.52	0.0707107	11.67		0.714		0.609628
CD8a	78	E.H	3	Gill	29.65
CD8a	78	E.H	3	Gill	29.39	29.52	18.04	0.183848	11.48		0.524		0.695441
CD8a	79	E.H	3	Gill	30.2
CD8a	79	E.H	3	Gill	30.06	30.13	18.14	0.0989949	11.99		1.034		0.488354
CD8a	80	E.H	3	Gill	29.83
CD8a	80	E.H	3	Gill	30.22	30.025	17.995	0.275772	12.03		1.074		0.475
CD8a	81	E.H	3	Gill	31.02
CD8a	81	E.H	3	Gill	30.34	30.68	18.675	0.480833	12.005		1.049		0.483303
CD8a	82	E.H	3	Gill	29.99
CD8a	82	E.H	3	Gill	29.96	29.975	18.7	0.0212132	11.275		0.319		0.801625
CD8a	83	C.S	7	Gill	29.88
CD8a	83	C.S	7	Gill	30.03	29.955	18.74	0.106066	11.215		0.259		0.835667
CD8a	84	C.S	7	Gill	28.42
CD8a	84	C.S	7	Gill	28.23	28.325	17.4	0.13435	10.925		-0.031		1.02172
CD8a	85	C.S	7	Gill	29.63
CD8a	85	C.S	7	Gill	29.4	29.515	17.68	0.162635	11.835		0.879		0.543744
CD8a	86	C.S	7	Gill	28.93
CD8a	86	C.S	7	Gill	29.14	29.035	17.765	0.148492	11.27		0.314		0.804408
CD8a	87	C.S	7	Gill	28.34
CD8a	87	C.S	7	Gill	28.25	28.295	17.35	0.0636396	10.945		-0.011		1.00765
CD8a	88	C.H	7	Gill	40
CD8a	88	C.H	7	Gill	40	40	29.74	0	10.26		-0.696		1.62001
CD8a	89	C.H	7	Gill	31.44
CD8a	89	C.H	7	Gill	31.78	31.61	18.225	0.240416	13.385		2.429		0.185694
CD8a	90	C.H	7	Gill	30.54
CD8a	90	C.H	7	Gill	29.79	30.165	18.455	0.53033	11.71		0.754		0.592957
CD8a	91	C.H	7	Gill	40
CD8a	91	C.H	7	Gill	40	40	26.53	0	13.47		2.514		0.17507
CD8a	92	C.H	7	Gill	30.93
CD8a	92	C.H	7	Gill	30.93	30.93	18.495	0	12.435		1.479		0.358737
CD8a	93	E.S	7	Gill	29.51
CD8a	93	E.S	7	Gill	29.35	29.43	18.1	0.113137	11.33		0.374		0.77164
CD8a	94	E.S	7	Gill	31.49
CD8a	94	E.S	7	Gill	31.51	31.5	19.77	0.0141421	11.73		0.774		0.584794
CD8a	95	E.S	7	Gill	29.4
CD8a	95	E.S	7	Gill	29.55	29.475	18.145	0.106066	11.33		0.374		0.77164
CD8a	96	E.S	7	Gill	29.77
CD8a	96	E.S	7	Gill	29.65	29.71	17.71	0.0848528	12		1.044		0.484981
CD8a	97	E.S	7	Gill	29.17
CD8a	97	E.S	7	Gill	28.99	29.08	18.11	0.127279	10.97		0.014		0.990343
CD8a	98	E.H	7	Gill	31.18
CD8a	98	E.H	7	Gill	31.3	31.24	19.245	0.0848528	11.995		1.039		0.486665
CD8a	99	E.H	7	Gill	30.74
CD8a	99	E.H	7	Gill	30.16	30.45	19.69	0.410122	10.76		-0.196		1.14552
CD8a	100	E.H	7	Gill	32.06
CD8a	100	E.H	7	Gill	31.6	31.83	19.335	0.325269	12.495		1.539		0.344124
CD8a	101	E.H	7	Gill	31.19
CD8a	101	E.H	7	Gill	30.95	31.07	19.48	0.169706	11.59		0.634		0.644387
CD8a	102	E.H	7	Gill	31.34
CD8a	102	E.H	7	Gill	31.08	31.21	19.17	0.183848	12.04		1.084		0.471719
CD8a	104	C.S	10	Gill	28.97
CD8a	104	C.S	10	Gill	28.93	28.95	17.84	0.0282843	11.11		0.154		0.898755
CD8a	105	C.S	10	Gill	29.08
CD8a	105	C.S	10	Gill	29.05	29.065	17.74	0.0212132	11.325		0.369		0.774319
CD8a	106	C.S	10	Gill	27.7
CD8a	106	C.S	10	Gill	27.47	27.585	17.54	0.162635	10.045		-0.911		1.88035
CD8a	107	C.S	10	Gill	28.51
CD8a	107	C.S	10	Gill	28.76	28.635	17.895	0.176777	10.74		-0.216		1.16151
CD8a	108	C.S	10	Gill	29.76
CD8a	108	C.S	10	Gill	29.84	29.8	18.485	0.0565685	11.315		0.359		0.779705
CD8a	109	C.H	10	Gill	32.07
CD8a	109	C.H	10	Gill	32.01	32.04	18.2	0.0424264	13.84		2.884		0.135466
CD8a	110	C.H	10	Gill	31.09
CD8a	110	C.H	10	Gill	31.62	31.355	19.045	0.374767	12.31		1.354		0.391206
CD8a	111	C.H	10	Gill	29.2
CD8a	111	C.H	10	Gill	29.12	29.16	17.755	0.0565685	11.405		0.449		0.73255
CD8a	112	C.H	10	Gill	30.64
CD8a	112	C.H	10	Gill	30.56	30.6	17.77	0.0565685	12.83		1.874		0.272816
CD8a	113	C.H	10	Gill	29.88
CD8a	113	C.H	10	Gill	29.94	29.91	17.625	0.0424264	12.285		1.329		0.398044
CD8a	114	E.S	10	Gill	29.92
CD8a	114	E.S	10	Gill	29.71	29.815	17.405	0.148492	12.41		1.454		0.365008
CD8a	115	E.S	10	Gill	34.64
CD8a	115	E.S	10	Gill	34.27	34.455	22.755	0.26163	11.7		0.744		0.597082
CD8a	116	E.S	10	Gill	29.11
CD8a	116	E.S	10	Gill	29.03	29.07	17.905	0.0565685	11.165		0.209		0.865137
CD8a	117	E.S	10	Gill	28.61
CD8a	117	E.S	10	Gill	28.89	28.75	17.69	0.19799	11.06		0.104		0.93045
CD8a	118	E.S	10	Gill	29.25
CD8a	118	E.S	10	Gill	29.11	29.18	20.205	0.0989949	8.975		-1.981		3.94767
CD8a	119	E.H	10	Gill	31.08
CD8a	119	E.H	10	Gill	31.57	31.325	18.42	0.346482	12.905		1.949		0.258996
CD8a	120	E.H	10	Gill	31.28
CD8a	120	E.H	10	Gill	31.02	31.15	18.025	0.183848	13.125		2.169		0.222365
CD8a	121	E.H	10	Gill	30.46
CD8a	121	E.H	10	Gill	30.89	30.675	17.535	0.304056	13.14		2.184		0.220065
CD8a	122	E.H	10	Gill	29.88
CD8a	122	E.H	10	Gill	30.13	30.005	18.05	0.176777	11.955		0.999		0.500347
CD8a	123	E.H	10	Gill	30.86
CD8a	123	E.H	10	Gill	31.25	31.055	19.26	0.275772	11.795		0.839		0.559031
CD8a	124	C.S	14	Gill	29.09
CD8a	124	C.S	14	Gill	28.92	29.005	18.325	0.120208	10.68		-0.276		1.21083
CD8a	125	C.S	14	Gill	28.99
CD8a	125	C.S	14	Gill	28.96	28.975	18.2	0.0212132	10.775		-0.181		1.13367
CD8a	126	C.S	14	Gill	29.49
CD8a	126	C.S	14	Gill	29.63	29.56	18	0.0989949	11.56		0.604		0.657927
CD8a	127	C.S	14	Gill	28.85
CD8a	127	C.S	14	Gill	28.89	28.87	17.42	0.0282843	11.45		0.494		0.710054
CD8a	128	C.S	14	Gill	28.55
CD8a	128	C.S	14	Gill	29.04	28.795	17.755	0.346482	11.04		0.084		0.943438
CD8a	129	C.H	14	Gill	30.71
CD8a	129	C.H	14	Gill	30.32	30.515	17.865	0.275772	12.65		1.694		0.309069
CD8a	130	C.H	14	Gill	31.98
CD8a	130	C.H	14	Gill	32.17	32.075	18.99	0.13435	13.085		2.129		0.228616
CD8a	131	C.H	14	Gill	30.03
CD8a	131	C.H	14	Gill	30.21	30.12	18.215	0.127279	11.905		0.949		0.517991
CD8a	132	C.H	14	Gill	32.74
CD8a	132	C.H	14	Gill	33.02	32.88	18.91	0.19799	13.97		3.014		0.123793
CD8a	133	C.H	14	Gill	31.74
CD8a	133	C.H	14	Gill	31.24	31.49	18.215	0.353553	13.275		2.319		0.200406
CD8a	134	E.S	14	Gill	28.33
CD8a	134	E.S	14	Gill	28.4	28.365	17.51	0.0494975	10.855		-0.101		1.07252
CD8a	135	E.S	14	Gill	30.04
CD8a	135	E.S	14	Gill	30.25	30.145	17.57	0.148492	12.575		1.619		0.325561
CD8a	136	E.S	14	Gill	27.95
CD8a	136	E.S	14	Gill	28.18	28.065	17.85	0.162635	10.215		-0.741		1.67133
CD8a	137	E.S	14	Gill	33.28
CD8a	137	E.S	14	Gill	33.46	33.37	22.775	0.127279	10.595		-0.361		1.28432
CD8a	138	E.S	14	Gill	28.34
CD8a	138	E.S	14	Gill	28.44	28.39	19.01	0.0707107	9.38		-1.576		2.98142
CD8a	139	E.H	14	Gill	30.67
CD8a	139	E.H	14	Gill	31.52	31.095	18.645	0.601041	12.45		1.494		0.355027
CD8a	140	E.H	14	Gill	32.04
CD8a	140	E.H	14	Gill	32.61	32.325	18.705	0.403051	13.62		2.664		0.157782
CD8a	141	E.H	14	Gill	30.7
CD8a	141	E.H	14	Gill	30.89	30.795	17.905	0.13435	12.89		1.934		0.261703
CD8a	142	E.H	14	Gill	31.56
CD8a	142	E.H	14	Gill	31.37	31.465	17.93	0.13435	13.535		2.579		0.167357
CD8a	143	E.H	14	Gill	32.12
CD8a	143	E.H	14	Gill	32.14	32.13	17.97	0.0141421	14.16		3.204		0.108518
CD8a	145	E.H	15	Gill	31.84
CD8a	145	E.H	15	Gill	31.74	31.79	18.585	0.0707107	13.205		2.249		0.21037
CD8a	146	E.H	15	Gill	31.82
CD8a	146	E.H	15	Gill	31.54	31.68	20.91	0.19799	10.77		-0.186		1.13761
CD8a	147	E.H	15	Gill	29.75
CD8a	147	E.H	15	Gill	29.98	29.865	18.225	0.162635	11.64		0.684		0.622437
CD8a	148	E.H	15	Gill	29.29
CD8a	148	E.H	15	Gill	29.17	29.23	18.005	0.0848528	11.225		0.269		0.829895
CD8a	153	E.H	15	Gill	30.31
CD8a	153	E.H	15	Gill	30.65	30.48	17.93	0.240416	12.55		1.594		0.331252
CD8a	154	E.S	15	Gill	27.4
CD8a	154	E.S	15	Gill	27.22	27.31	17.53	0.127279	9.78		-1.176		2.25949
CD8a	155	E.S	15	Gill	28.09
CD8a	155	E.S	15	Gill	28.13	28.11	17.475	0.0282843	10.635		-0.321		1.2492
CD8a	156	E.S	15	Gill	28.59
CD8a	156	E.S	15	Gill	28.54	28.565	17.65	0.0353553	10.915		-0.041		1.02883
CD8a	157	E.S	15	Gill	28.36
CD8a	157	E.S	15	Gill	28.05	28.205	17.74	0.219203	10.465		-0.491		1.40542
CD8a	158	E.S	15	Gill	28.74
CD8a	158	E.S	15	Gill	28.97	28.855	17.99	0.162635	10.865		-0.091		1.06511
CD8a	161	C.S	15	Gill	29.28
CD8a	161	C.S	15	Gill	29.47	29.375	17.86	0.13435	11.515		0.559		0.678772
CD8a	162	C.S	15	Gill	30.08
CD8a	162	C.S	15	Gill	30.3	30.19	17.77	0.155563	12.42		1.464		0.362487
CD8a	163	C.S	15	Gill	29.58
CD8a	163	C.S	15	Gill	29.68	29.63	18.12	0.0707107	11.51		0.554		0.681129
CD8a	164	C.S	15	Gill	30.48
CD8a	164	C.S	15	Gill	30.48	30.48	18.845	0	11.635		0.679		0.624598
CD8a	165	C.S	15	Gill	29.22
CD8a	165	C.S	15	Gill	29.47	29.345	18.44	0.176777	10.905		-0.051		1.03598
CD8a	166	C.H	15	Gill	31.17
CD8a	166	C.H	15	Gill	30.68	30.925	17.895	0.346482	13.03		2.074		0.2375
CD8a	167	C.H	15	Gill	31.02
CD8a	167	C.H	15	Gill	30.57	30.795	17.81	0.318198	12.985		2.029		0.245025
CD8a	168	C.H	15	Gill	31
CD8a	168	C.H	15	Gill	30.66	30.83	17.96	0.240416	12.87		1.914		0.265356
CD8a	169	C.H	15	Gill	30.05
CD8a	169	C.H	15	Gill	29.81	29.93	18.125	0.169706	11.805		0.849		0.555169
CD8a	170	C.H	15	Gill	31.04
CD8a	170	C.H	15	Gill	31.39	31.215	18.12	0.247487	13.095		2.139		0.227037
CD8a	180	C.S	21	Gill	30.31
CD8a	180	C.S	21	Gill	30.73	30.52	18.825	0.296985	11.695		0.739		0.599155
CD8a	181	C.S	21	Gill	28.34
CD8a	181	C.S	21	Gill	28.44	28.39	18.605	0.0707107	9.785		-1.171		2.25168
CD8a	182	C.S	21	Gill	31.02
CD8a	182	C.S	21	Gill	30.3	30.66	18.69	0.509117	11.97		1.014		0.495171
CD8a	183	C.S	21	Gill	29.88
CD8a	183	C.S	21	Gill	29.75	29.815	17.695	0.0919239	12.12		1.164		0.446273
CD8a	184	C.H	21	Gill	30.57
CD8a	184	C.H	21	Gill	30.24	30.405	18.265	0.233345	12.14		1.184		0.44013
CD8a	185	C.H	21	Gill	28.03
CD8a	185	C.H	21	Gill	27.94	27.985	17.91	0.0636396	10.075		-0.881		1.84165
CD8a	186	C.H	21	Gill	30.34
CD8a	186	C.H	21	Gill	30.08	30.21	17.66	0.183848	12.55		1.594		0.331252
CD8a	187	C.H	21	Gill	30.33
CD8a	187	C.H	21	Gill	30.61	30.47	17.945	0.19799	12.525		1.569		0.337042
CD8a	188	C.H	21	Gill	29.35
CD8a	188	C.H	21	Gill	29.54	29.445	18.175	0.13435	11.27		0.314		0.804408
CD8a	189	E.S	21	Gill	28.85
CD8a	189	E.S	21	Gill	29.12	28.985	20.145	0.190919	8.84		-2.116		4.3349
CD8a	190	E.S	21	Gill	29.07
CD8a	190	E.S	21	Gill	29.45	29.26	17.705	0.268701	11.555		0.599		0.660211
CD8a	191	E.S	21	Gill	29.68
CD8a	191	E.S	21	Gill	29.06	29.37	17.995	0.438406	11.375		0.419		0.747943
CD8a	192	E.S	21	Gill	29.43
CD8a	192	E.S	21	Gill	29.28	29.355	18.07	0.106066	11.285		0.329		0.796088
CD8a	193	E.S	21	Gill	31.62
CD8a	193	E.S	21	Gill	31.3	31.46	21.14	0.226274	10.32		-0.636		1.55401
CD8a	194	C.S	28	Gill	28.91
CD8a	194	C.S	28	Gill	29.04	28.975	17.635	0.0919239	11.34		0.384		0.76631
CD8a	195	C.S	28	Gill	29.26
CD8a	195	C.S	28	Gill	29.48	29.37	18.015	0.155563	11.355		0.399		0.758384
CD8a	196	C.S	28	Gill	28.47
CD8a	196	C.S	28	Gill	28.83	28.65	17.935	0.254558	10.715		-0.241		1.18181
CD8a	198	C.S	28	Gill	29.68
CD8a	198	C.S	28	Gill	30	29.84	18.36	0.226274	11.48		0.524		0.695441
CD8a	199	C.H	28	Gill	30.32
CD8a	199	C.H	28	Gill	30.3	30.31	18.85	0.0141421	11.46		0.504		0.705149
CD8a	200	C.H	28	Gill	32
CD8a	200	C.H	28	Gill	32.37	32.185	20.29	0.26163	11.895		0.939		0.521594
CD8a	201	C.H	28	Gill	31.32
CD8a	201	C.H	28	Gill	31.32	31.32	19.26	0	12.06		1.104		0.465225
CD8a	202	C.H	28	Gill	31.29
CD8a	202	C.H	28	Gill	31.42	31.355	19.045	0.0919239	12.31		1.354		0.391206
CD8a	203	C.H	28	Gill	27.31
CD8a	203	C.H	28	Gill	27.1	27.205	18.01	0.148492	9.195		-1.761		3.38933
CD8a	204	E.S	28	Gill	30.43
CD8a	204	E.S	28	Gill	30.15	30.29	17.685	0.19799	12.605		1.649		0.318861
CD8a	205	E.S	28	Gill	29.72
CD8a	205	E.S	28	Gill	29.97	29.845	17.33	0.176777	12.515		1.559		0.339386
CD8a	206	E.S	28	Gill	27.55
CD8a	206	E.S	28	Gill	27.48	27.515	17.625	0.0494975	9.89		-1.066		2.09362
CD8a	207	E.S	28	Gill	31.21
CD8a	207	E.S	28	Gill	30.88	31.045	20.2	0.233345	10.845		-0.111		1.07998
CD8a	208	E.S	28	Gill	29.01
CD8a	208	E.S	28	Gill	28.56	28.785	19.1	0.318198	9.685		-1.271		2.41329

## Sheet: CD4- ddCT
Target	Sample	Group	DPE	Biological Set Name	Cq (CD4)	Cq Mean (CD4)	Cq Mean (EF1a)	StDev-parallels	dCt		ddCt		2^-ddCT
CD4	43	C.S	1	Gill	26.75
CD4	43	C.S	1	Gill	26.29	26.52	18.495	0.325269	8.025		-0.371		1.29325
CD4	44	C.S	1	Gill	28.11
CD4	44	C.S	1	Gill	28.47	28.29	19.435	0.254558	8.855		0.459		0.72749
CD4	45	C.S	1	Gill	26.47
CD4	45	C.S	1	Gill	26.65	26.56	18.195	0.127279	8.365		-0.031		1.02172
CD4	46	C.S	1	Gill	26.77
CD4	46	C.S	1	Gill	26.69	26.73	18.295	0.0565685	8.435		0.039		0.973329
CD4	47	C.S	1	Gill	26.4
CD4	47	C.S	1	Gill	26.77	26.585	18.285	0.26163	8.3	8.396	-0.096		1.06881	1.01692
CD4	48	C.H	1	Gill	26.86
CD4	48	C.H	1	Gill	26.94	26.9	18.185	0.0565685	8.715		0.319		0.801625
CD4	49	C.H	1	Gill	27.38
CD4	49	C.H	1	Gill	27.29	27.335	19.24	0.0636396	8.095		-0.301		1.232
CD4	50	C.H	1	Gill	27.36
CD4	50	C.H	1	Gill	27.02	27.19	18.68	0.240416	8.51		0.114		0.924023
CD4	51	C.H	1	Gill	29.52
CD4	51	C.H	1	Gill	29.27	29.395	21.055	0.176777	8.34		-0.056		1.03958
CD4	52	C.H	1	Gill	28.49
CD4	52	C.H	1	Gill	27.98	28.235	19.11	0.360624	9.125		0.729		0.603322
CD4	53	E.S	1	Gill	27.6
CD4	53	E.S	1	Gill	27.46	27.53	18.915	0.0989949	8.615		0.219		0.859161
CD4	54	E.S	1	Gill	26.2
CD4	54	E.S	1	Gill	26.17	26.185	18.395	0.0212132	7.79		-0.606		1.52203
CD4	55	E.S	1	Gill	26.38
CD4	55	E.S	1	Gill	26.27	26.325	18.34	0.0777817	7.985		-0.411		1.32961
CD4	56	E.S	1	Gill	27.3
CD4	56	E.S	1	Gill	27.51	27.405	19.62	0.148492	7.785		-0.611		1.52732
CD4	57	E.S	1	Gill	29.7
CD4	57	E.S	1	Gill	30.51	30.105	23.5	0.572756	6.605		-1.791		3.46055
CD4	58	E.H	1	Gill	26.56
CD4	58	E.H	1	Gill	26.31	26.435	18.09	0.176777	8.345		-0.051		1.03598
CD4	59	E.H	1	Gill	27.28
CD4	59	E.H	1	Gill	27.06	27.17	19.35	0.155563	7.82		-0.576		1.49071
CD4	60	E.H	1	Gill	30.74
CD4	60	E.H	1	Gill	30.27	30.505	26.885	0.33234	3.62		-4.776		27.398
CD4	61	E.H	1	Gill	27.59
CD4	61	E.H	1	Gill	27.42	27.505	19.285	0.120208	8.22		-0.176		1.12975
CD4	62	E.H	1	Gill	27
CD4	62	E.H	1	Gill	27.03	27.015	18.92	0.0212132	8.095		-0.301		1.232
CD4	63	C.S	3	Gill	25.66
CD4	63	C.S	3	Gill	26.04	25.85	18.265	0.268701	7.585		-0.811		1.75443
CD4	64	C.S	3	Gill	27.5
CD4	64	C.S	3	Gill	27.61	27.555	19.03	0.0777817	8.525		0.129		0.914465
CD4	65	C.S	3	Gill	26.12
CD4	65	C.S	3	Gill	25.66	25.89	18.11	0.325269	7.78		-0.616		1.53262
CD4	66	C.S	3	Gill	26.81
CD4	66	C.S	3	Gill	26.43	26.62	18.43	0.268701	8.19		-0.206		1.15349
CD4	67	C.S	3	Gill	26.13
CD4	67	C.S	3	Gill	26.5	26.315	18.305	0.26163	8.01		-0.386		1.30677
CD4	68	C.H	3	Gill	29.28
CD4	68	C.H	3	Gill	28.99	29.135	19.605	0.205061	9.53		1.134		0.455651
CD4	69	C.H	3	Gill	26.81
CD4	69	C.H	3	Gill	26.76	26.785	18.01	0.0353553	8.775		0.379		0.76897
CD4	70	C.H	3	Gill	25.8
CD4	70	C.H	3	Gill	25.76	25.78	17.515	0.0282843	8.265		-0.131		1.09505
CD4	71	C.H	3	Gill	26.64
CD4	71	C.H	3	Gill	26.57	26.605	18.13	0.0494975	8.475		0.079		0.946714
CD4	72	C.H	3	Gill	27.55
CD4	72	C.H	3	Gill	27.05	27.3	18.38	0.353553	8.92		0.524		0.695441
CD4	73	E.S	3	Gill	25.95
CD4	73	E.S	3	Gill	25.67	25.81	17.945	0.19799	7.865		-0.531		1.44493
CD4	74	E.S	3	Gill	26.21
CD4	74	E.S	3	Gill	26.91	26.56	18.14	0.494975	8.42		0.024		0.983502
CD4	75	E.S	3	Gill	27.38
CD4	75	E.S	3	Gill	26.7	27.04	18.94	0.480833	8.1		-0.296		1.22774
CD4	76	E.S	3	Gill	25.83
CD4	76	E.S	3	Gill	25.8	25.815	18.43	0.0212132	7.385		-1.011		2.01531
CD4	77	E.S	3	Gill	25.32
CD4	77	E.S	3	Gill	25.48	25.4	17.52	0.113137	7.88		-0.516		1.42998
CD4	78	E.H	3	Gill	26.45
CD4	78	E.H	3	Gill	26.42	26.435	18.04	0.0212132	8.395		-0.001		1.00069
CD4	79	E.H	3	Gill	26.65
CD4	79	E.H	3	Gill	26.41	26.53	18.14	0.169706	8.39		-0.006		1.00417
CD4	80	E.H	3	Gill	26.69
CD4	80	E.H	3	Gill	26.79	26.74	17.995	0.0707107	8.745		0.349		0.785128
CD4	81	E.H	3	Gill	28.09
CD4	81	E.H	3	Gill	27.38	27.735	18.675	0.502046	9.06		0.664		0.631126
CD4	82	E.H	3	Gill	27.31
CD4	82	E.H	3	Gill	27.48	27.395	18.7	0.120208	8.695		0.299		0.812816
CD4	83	C.S	7	Gill	27.14
CD4	83	C.S	7	Gill	27.13	27.135	18.74	0.00707107	8.395		-0.001		1.00069
CD4	84	C.S	7	Gill	24.98
CD4	84	C.S	7	Gill	24.95	24.965	17.4	0.0212132	7.565		-0.831		1.77892
CD4	85	C.S	7	Gill	25.19
CD4	85	C.S	7	Gill	25.35	25.27	17.68	0.113137	7.59		-0.806		1.74836
CD4	86	C.S	7	Gill	25.54
CD4	86	C.S	7	Gill	25.57	25.555	17.765	0.0212132	7.79		-0.606		1.52203
CD4	87	C.S	7	Gill	24.95
CD4	87	C.S	7	Gill	25.15	25.05	17.35	0.141421	7.7		-0.696		1.62001
CD4	88	C.H	7	Gill	33.39
CD4	88	C.H	7	Gill	33.79	33.59	29.74	0.282843	3.85		-4.546		23.3605
CD4	89	C.H	7	Gill	26.69
CD4	89	C.H	7	Gill	26.88	26.785	18.225	0.13435	8.56		0.164		0.892547
CD4	90	C.H	7	Gill	27.57
CD4	90	C.H	7	Gill	27.07	27.32	18.455	0.353553	8.865		0.469		0.722465
CD4	91	C.H	7	Gill	33.41
CD4	91	C.H	7	Gill	32.67	33.04	26.53	0.523259	6.51		-1.886		3.69609
CD4	92	C.H	7	Gill	27.03
CD4	92	C.H	7	Gill	26.88	26.955	18.495	0.106066	8.46		0.064		0.956608
CD4	93	E.S	7	Gill	25.62
CD4	93	E.S	7	Gill	25.77	25.695	18.1	0.106066	7.595		-0.801		1.74231
CD4	94	E.S	7	Gill	28.24
CD4	94	E.S	7	Gill	28.17	28.205	19.77	0.0494975	8.435		0.039		0.973329
CD4	95	E.S	7	Gill	25.92
CD4	95	E.S	7	Gill	26.12	26.02	18.145	0.141421	7.875		-0.521		1.43495
CD4	96	E.S	7	Gill	25.7
CD4	96	E.S	7	Gill	25.64	25.67	17.71	0.0424264	7.96		-0.436		1.35285
CD4	97	E.S	7	Gill	26.06
CD4	97	E.S	7	Gill	25.81	25.935	18.11	0.176777	7.825		-0.571		1.48555
CD4	98	E.H	7	Gill	27.79
CD4	98	E.H	7	Gill	27.92	27.855	19.245	0.0919239	8.61		0.214		0.862144
CD4	99	E.H	7	Gill	27.23
CD4	99	E.H	7	Gill	27.45	27.34	19.69	0.155563	7.65		-0.746		1.67714
CD4	100	E.H	7	Gill	27.12
CD4	100	E.H	7	Gill	27.27	27.195	19.335	0.106066	7.86		-0.536		1.44995
CD4	101	E.H	7	Gill	27.19
CD4	101	E.H	7	Gill	27.35	27.27	19.48	0.113137	7.79		-0.606		1.52203
CD4	102	E.H	7	Gill	26.75
CD4	102	E.H	7	Gill	26.86	26.805	19.17	0.0777817	7.635		-0.761		1.69466
CD4	104	C.S	10	Gill	25.12
CD4	104	C.S	10	Gill	25.21	25.165	17.84	0.0636396	7.325		-1.071		2.10089
CD4	105	C.S	10	Gill	25.02
CD4	105	C.S	10	Gill	25.01	25.015	17.74	0.00707107	7.275		-1.121		2.17498
CD4	106	C.S	10	Gill	25.33
CD4	106	C.S	10	Gill	25.15	25.24	17.54	0.127279	7.7		-0.696		1.62001
CD4	107	C.S	10	Gill	25.2
CD4	107	C.S	10	Gill	25.55	25.375	17.895	0.247487	7.48		-0.916		1.88688
CD4	108	C.S	10	Gill	25.92
CD4	108	C.S	10	Gill	26.42	26.17	18.485	0.353553	7.685		-0.711		1.63694
CD4	109	C.H	10	Gill	26.74
CD4	109	C.H	10	Gill	26.94	26.84	18.2	0.141421	8.64		0.244		0.844401
CD4	110	C.H	10	Gill	28.42
CD4	110	C.H	10	Gill	28.4	28.41	19.045	0.0141421	9.365		0.969		0.51086
CD4	111	C.H	10	Gill	26.36
CD4	111	C.H	10	Gill	26.48	26.42	17.755	0.0848528	8.665		0.269		0.829895
CD4	112	C.H	10	Gill	25.87
CD4	112	C.H	10	Gill	25.7	25.785	17.77	0.120208	8.015		-0.381		1.30224
CD4	113	C.H	10	Gill	26.41
CD4	113	C.H	10	Gill	26.33	26.37	17.625	0.0565685	8.745		0.349		0.785128
CD4	114	E.S	10	Gill	25.28
CD4	114	E.S	10	Gill	25.95	25.615	17.405	0.473762	8.21		-0.186		1.13761
CD4	115	E.S	10	Gill	30.35
CD4	115	E.S	10	Gill	30.06	30.205	22.755	0.205061	7.45		-0.946		1.92652
CD4	116	E.S	10	Gill	25.27
CD4	116	E.S	10	Gill	25.12	25.195	17.905	0.106066	7.29		-1.106		2.15248
CD4	117	E.S	10	Gill	25.21
CD4	117	E.S	10	Gill	25.17	25.19	17.69	0.0282843	7.5		-0.896		1.8609
CD4	118	E.S	10	Gill	25.61
CD4	118	E.S	10	Gill	25.6	25.605	20.205	0.00707107	5.4		-2.996		7.97785
CD4	119	E.H	10	Gill	27.14
CD4	119	E.H	10	Gill	27.22	27.18	18.42	0.0565685	8.76		0.364		0.777007
CD4	120	E.H	10	Gill	26.55
CD4	120	E.H	10	Gill	26.47	26.51	18.025	0.0565685	8.485		0.089		0.940174
CD4	121	E.H	10	Gill	25.46
CD4	121	E.H	10	Gill	25.76	25.61	17.535	0.212132	8.075		-0.321		1.2492
CD4	122	E.H	10	Gill	25.53
CD4	122	E.H	10	Gill	25.86	25.695	18.05	0.233345	7.645		-0.751		1.68296
CD4	123	E.H	10	Gill	28.13
CD4	123	E.H	10	Gill	27.44	27.785	19.26	0.487904	8.525		0.129		0.914465
CD4	124	C.S	14	Gill	26.01
CD4	124	C.S	14	Gill	26.04	26.025	18.325	0.0212132	7.7		-0.696		1.62001
CD4	125	C.S	14	Gill	25.97
CD4	125	C.S	14	Gill	25.86	25.915	18.2	0.0777817	7.715		-0.681		1.60325
CD4	126	C.S	14	Gill	25.43
CD4	126	C.S	14	Gill	25.41	25.42	18	0.0141421	7.42		-0.976		1.967
CD4	127	C.S	14	Gill	25.11
CD4	127	C.S	14	Gill	25.16	25.135	17.42	0.0353553	7.715		-0.681		1.60325
CD4	128	C.S	14	Gill	25.89
CD4	128	C.S	14	Gill	25.55	25.72	17.755	0.240416	7.965		-0.431		1.34817
CD4	129	C.H	14	Gill	26.5
CD4	129	C.H	14	Gill	26.29	26.395	17.865	0.148492	8.53		0.134		0.911301
CD4	130	C.H	14	Gill	28.52
CD4	130	C.H	14	Gill	28.18	28.35	18.99	0.240416	9.36		0.964		0.512634
CD4	131	C.H	14	Gill	27.01
CD4	131	C.H	14	Gill	27.18	27.095	18.215	0.120208	8.88		0.484		0.714992
CD4	132	C.H	14	Gill	27.27
CD4	132	C.H	14	Gill	26.99	27.13	18.91	0.19799	8.22		-0.176		1.12975
CD4	133	C.H	14	Gill	27.01
CD4	133	C.H	14	Gill	27	27.005	18.215	0.00707107	8.79		0.394		0.761017
CD4	134	E.S	14	Gill	24.99
CD4	134	E.S	14	Gill	24.79	24.89	17.51	0.141421	7.38		-1.016		2.0223
CD4	135	E.S	14	Gill	25.1
CD4	135	E.S	14	Gill	24.73	24.915	17.57	0.26163	7.345		-1.051		2.07197
CD4	136	E.S	14	Gill	24.34
CD4	136	E.S	14	Gill	24.64	24.49	17.85	0.212132	6.64		-1.756		3.3776
CD4	137	E.S	14	Gill	30.9
CD4	137	E.S	14	Gill	30.66	30.78	22.775	0.169706	8.005		-0.391		1.3113
CD4	138	E.S	14	Gill	25.05
CD4	138	E.S	14	Gill	24.77	24.91	19.01	0.19799	5.9		-2.496		5.64119
CD4	139	E.H	14	Gill	26.44
CD4	139	E.H	14	Gill	25.67	26.055	18.645	0.544472	7.41		-0.986		1.98069
CD4	140	E.H	14	Gill	27.12
CD4	140	E.H	14	Gill	26.58	26.85	18.705	0.381838	8.145		-0.251		1.19003
CD4	141	E.H	14	Gill	26.02
CD4	141	E.H	14	Gill	26.04	26.03	17.905	0.0141421	8.125		-0.271		1.20664
CD4	142	E.H	14	Gill	25.71
CD4	142	E.H	14	Gill	25.56	25.635	17.93	0.106066	7.705		-0.691		1.6144
CD4	143	E.H	14	Gill	26.09
CD4	143	E.H	14	Gill	26.32	26.205	17.97	0.162635	8.235		-0.161		1.11806
CD4	145	E.H	15	Gill	26.17
CD4	145	E.H	15	Gill	26.19	26.18	18.585	0.0141421	7.595		-0.801		1.74231
CD4	146	E.H	15	Gill	29.04
CD4	146	E.H	15	Gill	28.86	28.95	20.91	0.127279	8.04		-0.356		1.27987
CD4	147	E.H	15	Gill	26.39
CD4	147	E.H	15	Gill	26.33	26.36	18.225	0.0424264	8.135		-0.261		1.19831
CD4	148	E.H	15	Gill	25.56
CD4	148	E.H	15	Gill	25.57	25.565	18.005	0.00707107	7.56		-0.836		1.78509
CD4	153	E.H	15	Gill	25.4
CD4	153	E.H	15	Gill	25.73	25.565	17.93	0.233345	7.635		-0.761		1.69466
CD4	154	E.S	15	Gill	24.14
CD4	154	E.S	15	Gill	24.46	24.3	17.53	0.226274	6.77		-1.626		3.08656
CD4	155	E.S	15	Gill	24.36
CD4	155	E.S	15	Gill	24.29	24.325	17.475	0.0494975	6.85		-1.546		2.92006
CD4	156	E.S	15	Gill	25.2
CD4	156	E.S	15	Gill	25.02	25.11	17.65	0.127279	7.46		-0.936		1.91322
CD4	157	E.S	15	Gill	25.32
CD4	157	E.S	15	Gill	25.5	25.41	17.74	0.127279	7.67		-0.726		1.65405
CD4	158	E.S	15	Gill	25.34
CD4	158	E.S	15	Gill	25.29	25.315	17.99	0.0353553	7.325		-1.071		2.10089
CD4	161	C.S	15	Gill	25.21
CD4	161	C.S	15	Gill	25.4	25.305	17.86	0.13435	7.445		-0.951		1.93321
CD4	162	C.S	15	Gill	25.25
CD4	162	C.S	15	Gill	25	25.125	17.77	0.176777	7.355		-1.041		2.05765
CD4	163	C.S	15	Gill	25.76
CD4	163	C.S	15	Gill	25.95	25.855	18.12	0.13435	7.735		-0.661		1.58118
CD4	164	C.S	15	Gill	27.1
CD4	164	C.S	15	Gill	27.1	27.1	18.845	0	8.255		-0.141		1.10267
CD4	165	C.S	15	Gill	26.08
CD4	165	C.S	15	Gill	25.9	25.99	18.44	0.127279	7.55		-0.846		1.79751
CD4	166	C.H	15	Gill	26.22
CD4	166	C.H	15	Gill	25.92	26.07	17.895	0.212132	8.175		-0.221		1.16554
CD4	167	C.H	15	Gill	26.41
CD4	167	C.H	15	Gill	26.53	26.47	17.81	0.0848528	8.66		0.264		0.832776
CD4	168	C.H	15	Gill	26.67
CD4	168	C.H	15	Gill	27.01	26.84	17.96	0.240416	8.88		0.484		0.714992
CD4	169	C.H	15	Gill	26.73
CD4	169	C.H	15	Gill	26.6	26.665	18.125	0.0919239	8.54		0.144		0.905006
CD4	170	C.H	15	Gill	26.17
CD4	170	C.H	15	Gill	26.03	26.1	18.12	0.0989949	7.98		-0.416		1.33422
CD4	180	C.S	21	Gill	26.05
CD4	180	C.S	21	Gill	25.95	26	18.825	0.0707107	7.175		-1.221		2.33108
CD4	181	C.S	21	Gill	25.92
CD4	181	C.S	21	Gill	25.8	25.86	18.605	0.0848528	7.255		-1.141		2.20534
CD4	182	C.S	21	Gill	26.77
CD4	182	C.S	21	Gill	27.09	26.93	18.69	0.226274	8.24		-0.156		1.11419
CD4	183	C.S	21	Gill	25.85
CD4	183	C.S	21	Gill	25.62	25.735	17.695	0.162635	8.04		-0.356		1.27987
CD4	184	C.H	21	Gill	25.92
CD4	184	C.H	21	Gill	25.8	25.86	18.265	0.0848528	7.595		-0.801		1.74231
CD4	185	C.H	21	Gill	26.03
CD4	185	C.H	21	Gill	26	26.015	17.91	0.0212132	8.105		-0.291		1.22349
CD4	186	C.H	21	Gill	25.61
CD4	186	C.H	21	Gill	25.61	25.61	17.66	0	7.95		-0.446		1.36226
CD4	187	C.H	21	Gill	25.6
CD4	187	C.H	21	Gill	25.52	25.56	17.945	0.0565685	7.615		-0.781		1.71832
CD4	188	C.H	21	Gill	25.34
CD4	188	C.H	21	Gill	25.45	25.395	18.175	0.0777817	7.22		-1.176		2.25949
CD4	189	E.S	21	Gill	27.18
CD4	189	E.S	21	Gill	27.14	27.16	20.145	0.0282843	7.015		-1.381		2.60449
CD4	190	E.S	21	Gill	24.66
CD4	190	E.S	21	Gill	24.39	24.525	17.705	0.190919	6.82		-1.576		2.98142
CD4	191	E.S	21	Gill	26.16
CD4	191	E.S	21	Gill	25.42	25.79	17.995	0.523259	7.795		-0.601		1.51677
CD4	192	E.S	21	Gill	25.02
CD4	192	E.S	21	Gill	24.92	24.97	18.07	0.0707107	6.9		-1.496		2.8206
CD4	193	E.S	21	Gill	27.71
CD4	193	E.S	21	Gill	27.89	27.8	21.14	0.127279	6.66		-1.736		3.3311
CD4	194	C.S	28	Gill	25.18
CD4	194	C.S	28	Gill	25.12	25.15	17.635	0.0424264	7.515		-0.881		1.84165
CD4	195	C.S	28	Gill	25.4
CD4	195	C.S	28	Gill	25.6	25.5	18.015	0.141421	7.485		-0.911		1.88035
CD4	196	C.S	28	Gill	26.19
CD4	196	C.S	28	Gill	25.9	26.045	17.935	0.205061	8.11		-0.286		1.21926
CD4	198	C.S	28	Gill	25.89
CD4	198	C.S	28	Gill	25.59	25.74	18.36	0.212132	7.38		-1.016		2.0223
CD4	199	C.H	28	Gill	27.13
CD4	199	C.H	28	Gill	27.29	27.21	18.85	0.113137	8.36		-0.036		1.02527
CD4	200	C.H	28	Gill	28.8
CD4	200	C.H	28	Gill	28.8	28.8	20.29	0	8.51		0.114		0.924023
CD4	201	C.H	28	Gill	27.21
CD4	201	C.H	28	Gill	27.28	27.245	19.26	0.0494975	7.985		-0.411		1.32961
CD4	202	C.H	28	Gill	27.22
CD4	202	C.H	28	Gill	27.14	27.18	19.045	0.0565685	8.135		-0.261		1.19831
CD4	203	C.H	28	Gill	25.4
CD4	203	C.H	28	Gill	25.67	25.535	18.01	0.190919	7.525		-0.871		1.82893
CD4	204	E.S	28	Gill	25.28
CD4	204	E.S	28	Gill	25.1	25.19	17.685	0.127279	7.505		-0.891		1.85446
CD4	205	E.S	28	Gill	25.03
CD4	205	E.S	28	Gill	24.88	24.955	17.33	0.106066	7.625		-0.771		1.70645
CD4	206	E.S	28	Gill	25.33
CD4	206	E.S	28	Gill	25.1	25.215	17.625	0.162635	7.59		-0.806		1.74836
CD4	207	E.S	28	Gill	27.72
CD4	207	E.S	28	Gill	27.09	27.405	20.2	0.445477	7.205		-1.191		2.28311
CD4	208	E.S	28	Gill	26.05
CD4	208	E.S	28	Gill	25.59	25.82	19.1	0.325269	6.72		-1.676		3.19541
