# Supplementary material for: Mucosal and Systemic Immune Responses to Salmon Gill Poxvirus Infection in Atlantic Salmon Are Modulated Upon Hydrocortisone Injection
Source: Front Immunol. 2021 Jun 9;12:689302. doi: 10.3389/fimmu.2021.689302 (PMC8221106; doi:10.3389/fimmu.2021.689302)
Supplement: Supplementary file 10 [file Table_5.xlsx]

## Sheet: Ark1
Target	Sample	Tissue	DPE	Group	ct - B22R	Degree of staining
B22R	L53	Gill	1	E.S	33.4	~65 dots
B22R	L54	Gill	1	E.S	31.1	~94 dots
B22R	L55	Gill	1	E.S	30.4	~91 dots
B22R	L63	Gill	3	C.S	N/A
B22R	L77	Gill	3	E.S	28.6
Target	Sample	Tissue	DPE	Group	ct - D13L	Degree of staining
D13L	L53	Gill	1	E.S	37.3	~12 dots
D13L	L54	Gill	1	E.S	35.9	~13 dots
D13L	L55	Gill	1	E.S	34.6	~4 dots
D13L	L63	Gill	3	C.S	N/A
D13L	L77	Gill	3	E.S	24.7
Target	Sample	Tissue	Dpe	Gruppe	ct - GzmA	ct - D13L
GranA/D13L	L85	Gill	7	C.S	28.8	N/A
GranA/D13L	L89	Gill	7	C.H	32.1	N/A
GranA/D13L	L93	Gill	7	E.S	26.9	25.1
GranA/D13L	L94	Gill	7	E.S	28.7	28.5
GranA/D13L	L95	Gill	7	E.S	26.5	26.3
GranA/D13L	98	Gill	7	E.H	32.9	24
GranA/D13L	100	Gill	7	E.H	31.7	27.7
GranA/D13L	101	Gill	7	E.H	31.4	24
GranA/D13L	14	Gill	14	E.S	24.6	24.7
GranA/D13L	14	Gill	14	E.H	27.2	18.2
Target	Sample	Tissue	Dpe	Gruppe	ct - GzmA	ct - D13L
GranA/D13L	L128	Spleen	14	C.S	31.4	N/A
GranA/D13L	L132	Spleen	14	C.H	29.1	N/A
GranA/D13L	L134	Spleen	14	E.S	30.7	N/A
GranA/D13L	L137	Spleen	14	E.S	31.7	N/A
GranA/D13L	L138	Spleen	14	E.S	31	N/A
GranA/D13L	L139	Spleen	14	E.H	27.8	36.4
GranA/D13L	L140	Spleen	14	E.H	28	N/A
GranA/D13L	L141	Spleen	14	E.H	26.1	N/A
