# Supplementary material for: Mucosal and Systemic Immune Responses to Salmon Gill Poxvirus Infection in Atlantic Salmon Are Modulated Upon Hydrocortisone Injection
Source: Front Immunol. 2021 Jun 9;12:689302. doi: 10.3389/fimmu.2021.689302 (PMC8221106; doi:10.3389/fimmu.2021.689302)
Supplement: Supplementary file 11 [file Table_6.xlsx]

## Sheet: Gills
Taget	Comparison of groups		DPE	P value	P value summary		P value (outcast excluded)	P value summary (outcast excluded)
MX1	C.S	C.H	3	0.0952	ns		0.0952	ns
MX1	C.S	E.S	3	0.0952	ns		0.0952	ns
MX1	E.S	E.H	3	0.0079	**		0.0079	**
MX1	C.S	C.H	7	0.6905	ns		0.1429	ns
MX1	C.S	E.S	7	0.1508	ns		0.1508	ns
MX1	E.S	E.H	7	0.0556	ns		0.0556	ns
MX1	C.S	C.H	14	>0,9999	ns		>0,9999	ns
MX1	C.S	E.S	14	0.0556	ns		0.0159	*
MX1	E.S	E.H	14	0.0079	**		0.0159	*
MX1	C.S	C.H	15	0.1508	ns		0.1508	ns
MX1	C.S	E.S	15	0.0079	**		0.0079	**
MX1	E.S	E.H	15	0.0079	**		0.0159	*
ISG15	C.S	C.H	14	0.5476	ns		0.5476	ns
ISG15	C.S	E.S	14	0.0079	**		0.0159	*
ISG15	E.S	E.H	14	0.0079	**		0.0159	*
ISG15	C.S	C.H	15	0.2222	ns		0.2222	ns
ISG15	C.S	E.S	15	0.0079	**		0.0079	**
ISG15	E.S	E.H	15	0.0079	**		0.0159	*
CD4	C.S	C.H	3	0.0317	*		0.0317	*
CD4	C.S	E.S	3	0.8413	ns		0.8413	ns
CD4	E.S	E.H	3	0.0317	*		0.0317	*
CD4	C.S	C.H	10	0.0079	**		0.0079	**
CD4	C.S	E.S	10	0.8413	ns		0.9048	ns
CD4	E.S	E.H	10	0.0317	*		0.0635	ns
CD4	C.S	C.H	14	0.0079	**		0.0079	**
CD4	C.S	E.S	14	0.1349	ns		0.0159	*
CD4	E.S	E.H	14	0.0317	*		0.0159	*
CD4	C.S	C.H	15	0.0317	*		0.0317	*
CD4	C.S	E.S	15	0.1508	ns		0.1508	ns
CD4	E.S	E.H	15	0.0556	ns		0.1111	ns
CD8α	C.S	C.H	10	0.0079	**		0.0079	**
CD8α	C.S	E.S	10	0.6905	ns		>0,9999	ns
CD8α	E.S	E.H	10	0.0317	*		0.0635	ns
CD8α	C.S	C.H	14	0.0079	**		0.0079	**
CD8α	C.S	E.S	14	0.3095	ns		0.5556	ns
CD8α	E.S	E.H	14	0.0159	*		0.0317	*
CD8α	C.S	C.H	15	0.0159	*		0.0159	*
CD8α	C.S	E.S	15	0.0159	*		0.0159	*
CD8α	E.S	E.H	15	0.0317	*		0.0159	*
GzmA	C.S	C.H	3	0.0159	*		0.0159	*
GzmA	C.S	E.S	3	0.5476	ns		0.5476	ns
GzmA	E.S	E.H	3	0.0079	**		0.0079	**
GzmA	C.S	C.H	7	0.0079	**		0.0357	*
GzmA	C.S	E.S	7	0.1508	ns		0.1508	ns
GzmA	E.S	E.H	7	0.0079	**		0.0079	**
GzmA	C.S	C.H	10	0.0079	**		0.0079	**
GzmA	C.S	E.S	10	0.3095	ns		0.0635	ns
GzmA	E.S	E.H	10	0.0079	**		0.0159	*
GzmA	C.S	C.H	14	0.0079	**		0.0079	**
GzmA	C.S	E.S	14	0.0079	**		0.0159	*
GzmA	E.S	E.H	14	0.0317	*		0.0635	ns
IFNγ	C.S	C.H	3	0.0079	**		0.0079	**
IFNγ	C.S	E.S	3	0.3095	ns		0.3095	ns
IFNγ	E.S	E.H	3	0.0079	**		0.0079	**
IFNγ	C.S	C.H	7	0.6905	ns		0.0357	*
IFNγ	C.S	E.S	7	0.0079	**		0.0079	**
IFNγ	E.S	E.H	7	0.0079	**		0.0079	**
IFNγ	C.S	C.H	10	0.0079	**		0.0079	**
IFNγ	C.S	E.S	10	0.0079	**		0.0159	*
IFNγ	E.S	E.H	10	0.0079	**		0.0159	*
IFNγ	C.S	C.H	14	0.0159	*		0.0159	*
IFNγ	C.S	E.S	14	0.0079	**		0.0159	*
IFNγ	E.S	E.H	14	0.0079	**		0.0159	*

## Sheet: Spleen
Taget	Comparison of groups		DPE	P value	P value summary		P value (outcast excluded)	P value summary (outcast excluded)
CD4	C.S	C.H	1	0.3095	ns		0.5556	ns
CD4	C.S	E.S	1	0.2222	ns		0.2222	ns
CD4	E.S	E.H	1	0.0079	**		0.0079	**
CD4	C.S	C.H	14	0.2381	ns		0.2381	ns
CD4	C.S	E.S	14	0.3095	ns		0.3095	ns
CD4	E.S	E.H	14	0.0556	ns		0.1111	ns
CD4	C.S	C.H	15	0.5476	ns		0.4127	ns
CD4	C.S	E.S	15	>0,9999	ns		>0,9999	ns
CD4	E.S	E.H	15	0.0079	**		0.0159	*
CD8α	C.S	C.H	14	>0,9999	ns		>0,9999	ns
CD8α	C.S	E.S	14	0.0317	*		0.0317	*
CD8α	E.S	E.H	14	0.0159	*		0.0317	*
GzmA	C.S	C.H	14	0.5476	ns		0.5476	ns
GzmA	C.S	E.S	14	0.0556	ns		0.0556	ns
GzmA	E.S	E.H	14	0.0317	*		0.0159	*
GzmA	C.S	C.H	15	0.0079	**		0.0159	*
GzmA	C.S	E.S	15	0.0317	*		0.0317	*
GzmA	E.S	E.H	15	0.0079	**		0.0159	*
IFNγ	C.S	C.H	10	0.0873	ns		0.0873	ns
IFNγ	C.S	E.S	10	0.0079	**		0.0079	**
IFNγ	E.S	E.H	10	0.0079	**		0.0079	**
IFNγ	C.S	C.H	14	0.2222	ns		0.2222	ns
IFNγ	C.S	E.S	14	0.2222	ns		0.2222	ns
IFNγ	E.S	E.H	14	0.0317	*		0.0317	*
IFNγ	C.S	C.H	15	0.0079	**		0.0159	*
IFNγ	C.S	E.S	15	0.0079	**		0.0079	**
IFNγ	E.S	E.H	15	0.0079	**		0.0159	*
